# Supplementary material for: Genome-Wide Transcriptional Response of Silkworm (Bombyx mori) to Infection by the Microsporidian Nosema bombycis
Source: PLoS One. 2013 Dec 30;8(12):e84137. doi: 10.1371/journal.pone.0084137 (PMC3875524; doi:10.1371/journal.pone.0084137)
Supplement: Table S2 — Ratios and annotation of all N. bombycis induced genes. (XLS) [file pone.0084137.s006.xls]

## Sheet: probe_gid_ratio_annotation
Table S2
Ratios and annotation of all N.bombycis induced genes
Probe ID	Name	2d	4d	6d	8d	Annotation
sw22987	--	1	0.9741	1	0.1875	PREDICTED: hypothetical protein [Vitis vinifera]
sw22984	BGIBMGA003693-TA	1	0.7894	2.88537	0.2985	--
sw22975	BGIBMGA008095-TA	0.8732	0.664	0.8721	0.4919	short-chain dehydrogenease/reductase-like [Bombyx mori]
sw22966	BGIBMGA010892-TA	1.14287	2.1494	5.10983	7.9946	putative trypsin Inhibitor like cysteine rich domain protein [Trichinella spiralis]
sw22964	BGIBMGA012878-TA	0.896933	0.6854	0.298567	0.8195	K3 protein [Bombyx mori]
sw22961	BGIBMGA001348-TA	0.623833	0.7167	0.3508	2.0671	3-dehydroecdysone 3beta-reductase [Spodoptera littoralis]
sw22960	BGIBMGA010563-TA	0.8375	1.5372	11.8078	12.2754	juvenile hormone acid methyltransferase [Helicoverpa armigera]
sw22955	BGIBMGA001062-TA	0.8382	1	2.0123	1	hemolin-interacting protein [Bombyx mori]
sw22950	BGIBMGA000940-TA	0.978133	1.3698	0.3344	0.5285	hypothetical protein SINV_03531 [Solenopsis invicta]
sw22937	BGIBMGA013813-TA	1.06803	1.0361	1.02713	2.0028	GD11883 [Drosophila simulans]
sw22936	BGIBMGA001874-TA	0.9711	1.4294	1.04617	3.2668	vesicle amine transport protein [Bombyx mori]
sw22932	BGIBMGA010889-TA	1.33517	1.936	4.85553	7.19	unnamed protein product [Oikopleura dioica]
sw22917	BGIBMGA002381-TA	1	0.8163	1	3.429	heat shock cognate protein [Bombyx mori]
sw22915	BGIBMGA011029-TA	1.4394	1.2159	4.30237	1.5326	acetoacetyl-CoA thiolase [Bombyx mori]
sw22904	BGIBMGA007594-TA	1	0.8359	1	0.3992	ATP-dependent RNA helicase belle [Tribolium castaneum]
sw22902	BGIBMGA006623-TA	0.926233	5.7761	10.7439	17.3349	C-type lectin 11 [Bombyx mori]
sw22894	BGIBMGA006214-TA	1.61513	0.7	0.708433	0.2441	very low-density lipoprotein receptor isoform 2 [Bombyx mori]
sw22887	--	1.2884	1.3795	0.8354	0.3551	hypothetical protein SINV_02483 [Solenopsis invicta]
sw22879	BGIBMGA014064-TA	1.208	1.3737	4.00807	2.1321	PREDICTED: similar to lethal (1) G0004 CG11738-PA [Tribolium castaneum]
sw22876	BGIBMGA012515-TA	1.11147	1.4331	4.64653	3.1692	S-adenosylmethionine synthetase [Bombyx mori]
sw22865	BGIBMGA003356-TA	1	0.9734	4.19527	1.1831	GL12612 [Drosophila persimilis]
sw22863	BGIBMGA013700-TA	1.06357	0.8803	2.05117	1.0345	troponin T [Bombyx mori]
sw22859	BGIBMGA001500-TA	1.0014	1.0831	2.0326	1.7312	mitochondrial ribosomal protein L2 [Bombyx mori]
sw22857	BGIBMGA007772-TA	1	1.8133	2.53777	2.1494	PREDICTED: transmembrane and TPR repeat-containing protein 4-like [Acyrthosiphon pisum]
sw22856	BGIBMGA013408-TA	1	1.6287	1	0.2498	hypothetical protein Phum_PHUM440230 [Pediculus humanus corporis]
sw22843	BGIBMGA014477-TA	1	0.8717	1	0.4941	PREDICTED: similar to AGAP000219-PA [Tribolium castaneum]
sw22842	BGIBMGA000274-TA	1.2648	1.2009	2.43213	0.1711	cuticular protein RR-2 motif 90 [Bombyx mori]
sw22825	--	1	0.4447	1	3.0116	endonuclease-reverse transcriptase HmRTE-e01 [Heliconius melpomene]
sw22814	BGIBMGA014213-TA	1	0.9243	1	0.3836	hypothetical protein HOLDEFILI_03142 [Holdemania filiformis DSM 12042]
sw22802	BGIBMGA000238-TA	1	1.2431	9.27937	2.1351	--
sw22800	BGIBMGA000433-TA	1	1	1	0.0313	cuticular protein RR-2 motif 111 [Bombyx mori]
sw22799	BGIBMGA010372-TA	1.08663	1.1034	1.35593	2.2699	polyprotein [Drosophila melanogaster]
sw22797	BGIBMGA000238-TA	1	1.0825	1	5.8847	--
sw22793	--	1	1.2491	8.76217	1.8281	PREDICTED: hypothetical protein LOC100568780 [Acyrthosiphon pisum]
sw22791	BGIBMGA001860-TA	1.49567	0.9021	0.791667	10.5165	unknown [Picea sitchensis]
sw22787	BGIBMGA000623-TA	0.953333	1.8128	2.43493	5.759	titin1 [Bombyx mori]
sw22782	--	1.39503	1.82	1.97953	0.3183	--
sw22774	BGIBMGA000257-TA	1	1	1	0.193	cuticular protein RR-2 motif 114 [Bombyx mori]
sw22771	BGIBMGA014190-TA	1	2.4465	1	3.1053	seminal fluid protein HACP047 [Heliconius erato]
sw22768	--	0.507833	0.1874	0.598767	0.1276	--
sw22767	--	1.01717	1	0.6433	11.4693	hypothetical protein TEQG_08765 [Trichophyton equinum CBS 127.97]
sw22766	BGIBMGA008438-TA	1	0.9758	2.59353	1.7135	endonuclease-reverse transcriptase [Bombyx mori]
sw22758	BGIBMGA010935-TA	1	1.9551	5.04147	0.7524	adenylate cyclase [Aedes aegypti]
sw22757	--	1	2.525	7.3843	5.8681	hypothetical protein TcasGA2_TC015466 [Tribolium castaneum]
sw22753	BGIBMGA011138-TA	2.1022	0.756	1	0.3516	fatty-acyl-CoA reductase [Heliothis virescens]
sw22750	BGIBMGA009659-TA	1.54007	1.168	3.6733	0.1066	cuticular protein hypothetical 2 [Bombyx mori]
sw22747	BGIBMGA000429-TA	1.433	1.013	1	0.0408	TPA: putative cuticle protein [Bombyx mori]
sw22747	BGIBMGA000429-TA	1	1	1	0.0306	TPA: putative cuticle protein [Bombyx mori]
sw22745	BGIBMGA001338-TA	1.23683	1.1055	2.47493	0.8125	hypothetical protein BRAFLDRAFT_238249 [Branchiostoma floridae]
sw22744	BGIBMGA006470-TA	1	1	1	0.1363	desaturase [Ostrinia nubilalis]
sw22739	BGIBMGA002269-TA	1	1.3964	10.8915	0.5616	hypothetical protein DAPPUDRAFT_311385 [Daphnia pulex]
sw22734	BGIBMGA013159-TA	0.7566	0.5253	0.464167	0.5286	PREDICTED: alpha-tocopherol transfer protein-like [Apis mellifera]
sw22733	BGIBMGA007963-TA	1	0.6646	1.62407	0.4557	raf kinase, effector of Ras [Bombyx mori]
sw22730	BGIBMGA013158-TA	1	1	0.333267	1	PREDICTED: alpha-tocopherol transfer protein-like [Apis mellifera]
sw22728	BGIBMGA011202-TA	1.26713	1.3617	2.43253	7.9434	glucose-1-phosphatase/inositol phosphatase [Serratia odorifera 4Rx13]
sw22725	BGIBMGA004304-TA	1	1.2749	3.47627	1	predicted protein [Schizosaccharomyces japonicus yFS275]
sw22719	BGIBMGA008824-TA	0.981533	0.2506	0.641	0.3714	alkaline phosphatase [Bombyx mandarina]
sw22718	BGIBMGA012385-TA	0.914233	1	2.9948	1	CYP6AB4 [Bombyx mandarina]
sw22715	BGIBMGA000837-TA	1	0.9067	1.59693	0.0855	carboxylesterase CarE-11 [Bombyx mori]
sw22708	BGIBMGA009659-TA	1.2699	1.0289	2.23983	1	cuticular protein CPFL family 1 [Bombyx mori]
sw22706	BGIBMGA010640-TA	1.69693	0.8437	0.4035	5.5216	Lipase 3 [Harpegnathos saltator]
sw22702	BGIBMGA000258-TA	1	0.579	1	0.0747	cuticular protein RR-2 motif 113 [Bombyx mori]
sw22702	BGIBMGA000258-TA	1	1	1	0.0276	cuticular protein RR-2 motif 113 [Bombyx mori]
sw22696	BGIBMGA010935-TA	1	1.9144	7.1698	0.8987	adenylate cyclase [Aedes aegypti]
sw22692	BGIBMGA013272-TA	1	0.3635	0.268533	1.4885	PREDICTED: alpha-tocopherol transfer protein-like [Apis mellifera]
sw22690	BGIBMGA011702-TA	1.3829	1.2553	0.6538	0.4297	EN protein binding/engrailed nuclear homeoprotein-regulated protein [Bombyx mori]
sw22689	--	1	0.9059	1	0.3088	yellow2 [Bombyx mori]
sw22684	BGIBMGA000276-TA	1	1.1753	1	0.0229	cuticular protein RR-2 motif 88 [Bombyx mori]
sw22676	BGIBMGA011203-TA	1.0689	1.2174	1.432	8.4815	glucose-1-phosphatase/inositol phosphatase [Serratia odorifera 4Rx13]
sw22668	BGIBMGA003566-TA	1.26863	0.5888	0.727967	7.7732	alkaliphilic serine protease P-IIc=trypsin-like protease [Bombyx mori]
sw22664	BGIBMGA011126-TA	1	0.9205	11.5548	30.7942	FAR-like protein I [Ostrinia scapulalis]
sw22661	BGIBMGA013207-TA	1	1.184	16.2398	11.6687	non-LTR retrotransposon CATS [Bombyx mori]
sw22660	--	0.877567	1.1128	0.270933	0.7735	endonuclease-reverse transcriptase [Bombyx mori]
sw22653	BGIBMGA014436-TA	1	1.2923	1	2.2868	hemolymph proteinase 18 [Manduca sexta]
sw22652	BGIBMGA014436-TA	0.877067	1.4043	3.07187	1.7153	serine protease HP21 [Bombyx mori]
sw22651	BGIBMGA000431-TA	1	1	1	0.1822	cuticular protein RR-2 motif 108 [Bombyx mori]
sw22650	BGIBMGA000262-TA	1	1	1	0.028	cuticular protein RR-2 motif 106 [Bombyx mori]
sw22644	BGIBMGA013271-TA	1.1559	1.0999	1	6.1983	3-dehydroecdysone 3alpha-reductase [Spodoptera littoralis]
sw22643	BGIBMGA013160-TA	1.20993	0.838	1.9989	5.142	3-dehydroecdysone 3alpha-reductase [Spodoptera littoralis]
sw22641	BGIBMGA000263-TA	1	1	1	0.0315	cuticular protein RR-2 motif 105 [Bombyx mori]
sw22640	BGIBMGA012788-TA	1.22437	1.0696	1.42503	9.7285	30kP protease A (43k peptide) precursor [Bombyx mori]
sw22634	BGIBMGA012385-TA	0.928033	1.2207	2.45127	3.1542	cytochrome P450 6AB4 [Bombyx mori]
sw22627	BGIBMGA011729-TA	0.737867	0.832	2.265	0.0587	cuticular protein hypothetical 11 [Bombyx mori]
sw22623	BGIBMGA003944-TA	1	1	1	0.3965	cytochrome P450, family 9, subfamily a, polypeptide 19 [Bombyx mori]
sw22618	BGIBMGA014116-TA	1.3753	1.4452	1.35927	4.1467	beta-N-acetylglucosaminidase 2 [Bombyx mori]
sw22613	BGIBMGA005986-TA	1	0.7444	1	0.4178	hypothetical protein Metig_1168 [Methanotorris igneus Kol 5]
sw22608	BGIBMGA012643-TA	1.049	1.0463	0.493833	0.4008	PREDICTED: similar to CG7600 CG7600-PA [Tribolium castaneum]
sw22607	BGIBMGA010036-TA	1.06657	1.6002	2.16177	16.1082	endonuclease-reverse transcriptase [Bombyx mori]
sw22606	BGIBMGA011730-TA	0.826167	1.4381	2.57507	0.0543	cuticular protein hypothetical 10 [Bombyx mori]
sw22603	--	1	0.6006	1	0.4579	PREDICTED: hypothetical protein [Saccoglossus kowalevskii]
sw22599	BGIBMGA012864-TA	1	0.9528	1.00613	17.5859	peptidoglycan recognition protein B [Samia cynthia ricini]
sw22590	--	1	1	1	0.2681	ecdysone oxidase [Bombyx mori]
sw22588	BGIBMGA005025-TA	1.2991	1.2309	3.5188	3.8713	single domain major allergen protein [Gonepteryx rhamni]
sw22585	BGIBMGA004614-TA	1	2.03	1.1059	1.9688	heat shock protein 70B [Bombyx mori]
sw22572	BGIBMGA011199-TA	1.19363	1.071	1.3903	6.1776	glucose-1-phosphatase/inositol phosphatase [Serratia odorifera 4Rx13]
sw22571	BGIBMGA011201-TA	1.1068	1.2927	1.45727	6.9027	glucose-1-phosphatase/inositol phosphatase [Serratia odorifera 4Rx13]
sw22558	--	0.920467	1.2486	2.14557	1.7152	endonuclease-reverse transcriptase [Bombyx mori]
sw22553	BGIBMGA012400-TA	1	0.569	0.843667	3.9335	sorbitol dehydrogenase-2b [Bombyx mori]
sw22552	BGIBMGA003575-TA	1.1839	1.332	3.2581	2.1631	hypothetical protein [Plasmodium yoelii yoelii str. 17XNL]
sw22551	BGIBMGA014550-TA	1	1	1	0.1004	acyl-CoA desaturase PgosMPAE [Pectinophora gossypiella]
sw22532	--	1	1.0418	2.0442	2.1459	hypothetical protein TcasGA2_TC008496 [Tribolium castaneum]
sw22526	BGIBMGA008830-TA	0.9514	2.1635	0.057533	0.1123	serine protease inhibitor 17 [Bombyx mori]
sw22523	BGIBMGA004473-TA	0.713467	0.7044	0.230733	3.6966	microvitellogenin [Manduca sexta]
sw22520	BGIBMGA014298-TA	1.25623	0.8636	0.693267	11.2787	putative membrane protein [Bombyx mori]
sw22515	BGIBMGA014429-TA	0.9547	1	0.4216	1	serine protease [Bombyx mandarina]
sw22513	BGIBMGA014571-TA	0.799567	1.3856	2.1041	7.4776	hemolymph proteinase 19 [Manduca sexta]
sw22512	--	1	1	1	0.1437	PREDICTED: similar to gag-pol polyprotein [Tribolium castaneum]
sw22502	BGIBMGA006131-TA	1	3.582	5.102	3.3297	ICE-5 [Bombyx mori]
sw22490	--	1	0.7896	1	0.4876	PREDICTED: hypothetical protein LOC100587048 [Nomascus leucogenys]
sw22475	--	1.03347	1	0.2095	1	Zn finger transcription factor [Gallus gallus]
sw22464	BGIBMGA008361-TA	1	1.2281	1	0.4046	PREDICTED: hypothetical protein, partial [Ornithorhynchus anatinus]
sw22459	BGIBMGA011005-TA	1.04617	1.2355	1.9268	2.7699	peritrophic membrane chitin binding protein 2 [Trichoplusia ni]
sw22449	--	1.0617	1.1402	2.31153	0.7052	hypothetical protein CY0110_24616 [Cyanothece sp. CCY0110]
sw22433	BGIBMGA007208-TA	0.9522	1.6695	2.56557	0.6197	neurofilament heavy polypeptide [Canis lupus familiaris]
sw22431	BGIBMGA006856-TA	1	1	1	0.2925	dentin sialophosphoprotein precursor [Trichomonas vaginalis G3]
sw22427	BGIBMGA001303-TA	1.36167	0.5388	1.6674	2.3715	hypothetical protein TcasGA2_TC001731 [Tribolium castaneum]
sw22413	BGIBMGA013267-TA	0.862267	0.8814	1.19513	5.8186	hypothetical protein AND_01827 [Anopheles darlingi]
sw22411	BGIBMGA006527-TA	1	0.1865	0.191167	1	carboxypeptidase A [Aedes aegypti]
sw22410	BGIBMGA006052-TA	1	1.1419	1	3.2449	voltage and ligand gated potassium channel, putative [Pediculus humanus corporis]
sw22406	--	1	1	1	0.4333	--
sw22385	BGIBMGA010824-TA	1.08967	2.1271	2.46943	0.8482	hypothetical protein UM06005.1 [Ustilago maydis 521]
sw22357	BGIBMGA014293-TA	0.662933	0.5768	3.2742	2.5658	cuticular protein hypothetical 26 [Bombyx mori]
sw22355	BGIBMGA004467-TA	0.178433	1	0.102233	1	hemolymph protein [Bombyx mori]
sw22349	BGIBMGA001979-TA	1.10617	1.1409	0.371967	0.7612	colmedin [Culex quinquefasciatus]
sw22347	BGIBMGA012998-TA	1	1	1	0.1374	glucose dehydrogenase precursor, putative [Pediculus humanus corporis]
sw22340	BGIBMGA008009-TA	0.999967	1.2893	1	0.4793	PREDICTED: similar to AGAP005091-PB [Tribolium castaneum]
sw22334	BGIBMGA012222-TA	1	1	1	0.2001	predicted protein [Naegleria gruberi]
sw22325	BGIBMGA002289-TA	1	1	4.50287	1.2974	C-type lectin 19 [Bombyx mori]
sw22320	--	0.878867	1.2939	1	0.4393	endonuclease-reverse transcriptase [Bombyx mori]
sw22299	BGIBMGA010743-TA	1	1	1	0.0041	PREDICTED: facilitated trehalose transporter Tret1-like [Acyrthosiphon pisum]
sw22294	BGIBMGA009288-TA	0.901567	1.0201	1.02247	0.299	olfactory receptor 40 [Bombyx mori]
sw22290	BGIBMGA001911-TA	0.6475	1	0.1761	0.6166	hypothetical protein SINV_09638 [Solenopsis invicta]
sw22288	BGIBMGA004708-TA	1	3.8038	9.39013	13.0461	acidic lipase [Heliothis virescens]
sw22280	BGIBMGA007670-TA	1	0.9095	3.50583	0.8429	alpha-esterase 25 [Bombyx mori]
sw22279	--	1	1	1	2.9394	endonuclease-reverse transcriptase [Bombyx mori]
sw22278	BGIBMGA007376-TA	1	1.0278	1	2.1089	hypothetical protein [Cryptococcus neoformans var. neoformans JEC21]
sw22274	--	0.835233	0.9337	1	0.4612	pol protein [Drosophila melanogaster]
sw22273	BGIBMGA004735-TA	1.0028	0.6514	0.050767	0.0562	serine protease inhibitor 23 [Bombyx mori]
sw22258	--	1	1	1	0.038	conserved hypothetical protein [Ricinus communis]
sw22251	BGIBMGA004383-TA	1	1	1	0.3991	Vsx1 [Drosophila melanogaster]
sw22250	BGIBMGA007376-TA	1	1	1	0.4248	hypothetical protein BMD_1392 [Bacillus megaterium DSM 319]
sw22249	BGIBMGA003918-TA	1	0.9721	1	0.2684	yellow8 [Bombyx mori]
sw22244	BGIBMGA004352-TA	1	2.2812	1	0.5562	AGAP005225-PA [Anopheles gambiae str. PEST]
sw22236	BGIBMGA011408-TA	1	1	1	2.2343	hypothetical protein TcasGA2_TC015144 [Tribolium castaneum]
sw22215	--	0.987967	1.2151	2.38253	2.2931	nimrod B [Bombyx mori]
sw22212	BGIBMGA008820-TA	1.06293	1.2695	1.57033	3.2982	hypothetical protein TcasGA2_TC013795 [Tribolium castaneum]
sw22209	BGIBMGA009523-TA	0.761633	1	0.095167	1	PREDICTED: probable cytochrome P450 49a1-like [Acyrthosiphon pisum]
sw22198	BGIBMGA008255-TA	1	0.6559	4.45727	1.2954	TPA: putative cuticle protein [Bombyx mori]
sw22197	BGIBMGA014447-TA	1	1.3543	1	0.116	PREDICTED: matriptase-like [Saccoglossus kowalevskii]
sw22179	BGIBMGA005457-TA	1	1.0751	2.90803	2.4233	TPA_inf: olfactory receptor 48 [Bombyx mori]
sw22168	--	0.665867	1.1711	0.0764	0.3739	endonuclease-reverse transcriptase [Bombyx mori]
sw22167	--	1	1.2106	0.605667	15.7283	reverse transcriptase [Bombyx mori]
sw22161	--	1.0656	1.1847	1.14217	0.1765	endonuclease-reverse transcriptase [Bombyx mori]
sw22159	--	0.714567	1.326	0.1155	0.4221	endonuclease-reverse transcriptase [Bombyx mori]
sw22149	--	1.05253	1.2347	1.17227	0.4012	endonuclease-reverse transcriptase [Bombyx mori]
sw22147	BGIBMGA003616-TA	1.32093	1.7758	2.23767	1.3229	PREDICTED: similar to CG9084 CG9084-PB [Tribolium castaneum]
sw22143	--	1.05777	1.1674	2.33087	1.8609	endonuclease-reverse transcriptase [Bombyx mori]
sw22139	BGIBMGA011876-TA	1	1	1	0.2869	GI24279 [Drosophila mojavensis]
sw22129	BGIBMGA014246-TA	0.4102	1.1644	1.38333	2.2057	endonuclease-reverse transcriptase [Bombyx mori]
sw22127	BGIBMGA004258-TA	0.793833	0.9283	0.488133	0.7324	conserved hypothetical protein [Paracoccidioides brasiliensis Pb03]
sw22099	BGIBMGA005832-TA	1.09263	1	0.071567	0.0213	alcohol dehydrogenase [Bombyx mori]
sw22089	BGIBMGA011721-TA	1	1.0168	3.2119	0.0271	cuticular protein hypothetical 21 [Bombyx mori]
sw22086	BGIBMGA009858-TA	1	1	1	0.3652	endonuclease-reverse transcriptase [Bombyx mori]
sw22082	--	1	0.6349	0.375467	1	transferrin [Protaetia brevitarsis]
sw22077	BGIBMGA004464-TA	0.4368	1.1677	0.559833	31.9117	hemolymph protein [Bombyx mori]
sw22074	BGIBMGA004476-TA	0.2907	0.1437	0.050133	1	microvitellogenin [Manduca sexta]
sw22051	BGIBMGA001638-TA	1.52037	0.9547	0.408033	0.5732	hypothetical protein DAPPUDRAFT_193046 [Daphnia pulex]
sw22043	BGIBMGA013803-TA	3.5001	1.7356	1.4172	2.6712	gloverin 3 [Bombyx mori]
sw22025	BGIBMGA002386-TA	7.0583	1	1	1	cuticular protein glycine-rich 11 [Bombyx mori]
sw22015	BGIBMGA004735-TA	1.1029	0.4873	0.083533	0.0397	serine protease inhibitor 19 [Bombyx mori]
sw21983	--	0.7759	1.0982	0.467367	0.6333	endonuclease-reverse transcriptase [Bombyx mori]
sw21978	BGIBMGA005449-TA	1.10917	0.9903	1.36813	3.6753	GE14184 [Drosophila yakuba]
sw21973	BGIBMGA012763-TA	1.12263	1	0.4551	1	pro-phenol oxidase [Bombyx mandarina]
sw21961	BGIBMGA004774-TA	0.885733	0.7964	0.996467	2.0649	PREDICTED: LOW QUALITY PROTEIN: translation initiation factor IF-2, mitochondrial-like [Bombus terrestris]
sw21958	BGIBMGA005869-TA	2.09507	1.7822	1	0.384	GH15736 [Drosophila grimshawi]
sw21955	BGIBMGA013567-TA	1.30103	1.3356	2.0328	1.658	ribosomal protein L3 [Bombyx mori]
sw21952	BGIBMGA001202-TA	1.1417	0.9002	3.6357	3.8944	muscle LIM protein isoform 1 [Bombyx mori]
sw21951	BGIBMGA001202-TA	0.760233	1	2.5915	1	PREDICTED: similar to muscle LIM protein isoform 1 [Tribolium castaneum]
sw21943	BGIBMGA012878-TA	0.953233	0.7895	0.2327	0.9536	K3 protein [Bombyx mori]
sw21940	--	0.873167	1.0824	2.37103	2.5165	similar to CG6803-PB [Papilio xuthus]
sw21935	BGIBMGA003567-TA	1.41717	0.7718	1.16353	9.2447	alkaliphilic serine protease P-IIc=trypsin-like protease [Bombyx mori=silkworms, larval midgut digestive juice, Peptide, 232 aa]
sw21933	BGIBMGA006459-TA	1.06983	1	0.4064	0.3961	PREDICTED: AN1-type zinc finger protein 6-like [Acyrthosiphon pisum]
sw21930	BGIBMGA012352-TA	1.06443	0.8269	2.09097	0.8626	PREDICTED: similar to conserved hypothetical protein [Nasonia vitripennis]
sw21910	BGIBMGA000616-TA	0.962467	0.689	0.3403	1.2341	CG8600, isoform B [Drosophila melanogaster]
sw21905	BGIBMGA013945-TA	1.02403	0.6376	0.316333	0.9054	actin 5C, isoform B [Drosophila melanogaster]
sw21899	BGIBMGA006623-TA	1.08367	1	9.971	1	C-type lectin 11 [Bombyx mori]
sw21898	BGIBMGA006872-TA	1.0787	0.9227	0.488833	0.903	hypothetical protein AaeL_AAEL004541 [Aedes aegypti]
sw21893	BGIBMGA003569-TA	1	0.988	1	6.4581	trypsin-like protease [Bombyx mori]
sw21891	BGIBMGA003333-TA	0.4395	1	0.0516	1	hypothetical protein TcasGA2_TC014264 [Tribolium castaneum]
sw21881	BGIBMGA014064-TA	1.20287	1.182	2.7837	1.8436	PREDICTED: similar to lethal (1) G0004 CG11738-PA [Tribolium castaneum]
sw21863	BGIBMGA000274-TA	1.1815	1.3061	2.38697	0.1818	cuticular protein RR-2 motif 90 [Bombyx mori]
sw21860	--	1.14507	1.4693	2.5814	0.0727	PREDICTED: hypothetical protein LOC100493047 [Xenopus (Silurana) tropicalis]
sw21851	BGIBMGA013220-TA	1	0.6491	1.4961	0.1679	3-dehydroecdysone 3alpha-reductase [Spodoptera littoralis]
sw21843	BGIBMGA001622-TA	1.11333	1.2675	2.29903	1.8778	hypothetical protein CaO19.63 [Candida albicans SC5314]
sw21842	BGIBMGA011896-TA	0.975133	1.1181	1.59813	2.3335	hypothetical protein BRAFLDRAFT_63199 [Branchiostoma floridae]
sw21834	BGIBMGA000388-TA	0.697933	1.0589	0.034567	0.3408	collagen [Bombyx mori]
sw21833	BGIBMGA004072-TA	1	1.4811	10.3977	7.8424	PE_PGRS [Sorangium cellulosum 'So ce 56']
sw21828	BGIBMGA009393-TA	1.0948	1.2875	1.7012	4.8869	--
sw21797	--	1.04097	1	0.087267	1	hypothetical protein LOAG_13827 [Loa loa]
sw21786	--	0.924167	1.0579	1	0.4756	conserved hypothetical protein [Prevotella marshii DSM 16973]
sw21780	--	1	0.6529	1	0.4158	translation initiation factor IF-6 [Methanosarcina barkeri str. Fusaro]
sw21768	--	1	1.1363	2.0261	0.4366	--
sw21752	--	1	1	3.98473	3.0028	--
sw21738	BGIBMGA009907-TA	1.01197	1	2.00483	1	broad-complex isoform Z1 [Bombyx mori]
sw21730	BGIBMGA006131-TA	1	1	5.6905	1	ICE-5 [Bombyx mori]
sw21718	BGIBMGA013343-TA	1	0.7256	1	0.4738	Protein transport protein Sec24C [Camponotus floridanus]
sw21716	BGIBMGA013813-TA	1.4631	1.0253	0.999967	2.2333	GD11883 [Drosophila simulans]
sw21709	BGIBMGA011424-TA	1	1.0722	1.292	3.9388	transferrin [Bombyx mori]
sw21678	BGIBMGA008504-TA	0.978467	1.0634	1.0363	4.8413	GK17622 [Drosophila willistoni]
sw21676	BGIBMGA002711-TA	1.6934	1.0481	2.0133	2.8296	Rab-related protein [Bombyx mori]
sw21674	BGIBMGA011334-TA	1.0158	2.3551	0.487433	4.0277	thymosin isoform 1 [Bombyx mori]
sw21669	--	0.9394	0.9266	1	0.4764	hypothetical protein BDAG_00477 [Burkholderia dolosa AUO158]
sw21665	BGIBMGA012202-TA	0.791067	0.9448	0.406133	1.0029	PREDICTED: hypothetical protein LOC100160089 [Acyrthosiphon pisum]
sw21658	--	1.28943	1.066	1.59917	0.4914	hypothetical protein AaeL_AAEL008240 [Aedes aegypti]
sw21650	--	0.969	0.8998	1.34263	0.4302	conserved unknown protein [Ectocarpus siliculosus]
sw21647	BGIBMGA009452-TA	1	1.1206	1	0.2594	ATP-binding cassette sub-family B member 2 [Trichoplusia ni]
sw21641	BGIBMGA001744-TA	1.4258	1.3735	0.470733	0.8299	--
sw21634	BGIBMGA013218-TA	1.31663	0.9952	0.5551	0.449	hypothetical protein AND_20136 [Anopheles darlingi]
sw21631	--	1	0.4933	1	1.5294	PREDICTED: LOW QUALITY PROTEIN: serine/threonine-protein kinase 35-like [Ailuropoda melanoleuca]
sw21621	BGIBMGA002410-TA	1	0.7494	1	0.3695	olfactory receptor [Bombyx mori]
sw21557	--	1.06463	1.2311	1.64967	0.2409	hypothetical protein G5I_05770 [Acromyrmex echinatior]
sw21538	BGIBMGA010536-TA	1	0.9015	2.15303	1	beta-glucosidase precursor [Spodoptera frugiperda]
sw21532	BGIBMGA001486-TA	1	1	1	0.0204	cuticular protein RR-2 motif 76 [Bombyx mori]
sw21526	BGIBMGA005701-TA	0.856533	0.9283	0.302667	1.0594	PREDICTED: similar to ENSANGP00000010187 [Nasonia vitripennis]
sw21500	BGIBMGA012578-TA	1	1	1	0.2632	putative proline-rich extensin-like protein [Micrococcus sp. 28]
sw21485	BGIBMGA000238-TA	1	1.2747	9.77153	1.6673	reverse transcriptase [Bombyx mori]
sw21466	BGIBMGA000837-TA	1	0.8976	1.51933	0.0967	carboxylesterase CarE-11 [Bombyx mori]
sw21445	BGIBMGA013862-TA	1	1.6072	3.38173	2.553	uridine diphosphate glucosyltransferase [Bombyx mori]
sw21435	BGIBMGA001398-TA	1	0.9101	0.343	1.1009	PREDICTED: hypothetical protein [Saccoglossus kowalevskii]
sw21425	BGIBMGA007322-TA	1.55353	0.9649	0.891033	0.3526	transposase [Bombyx mori]
sw21419	--	1	0.5242	1	2.0949	neuropeptide receptor A35 [Bombyx mori]
sw21409	BGIBMGA008838-TA	1	1	1	0.1593	hypothetical protein TcasGA2_TC006159 [Tribolium castaneum]
sw21398	BGIBMGA007420-TA	0.927	1.0011	1.09337	0.4414	hypothetical protein SCHCODRAFT_76032 [Schizophyllum commune H4-8]
sw21386	BGIBMGA010537-TA	1	0.8942	2.37287	3.8404	beta-glucosidase precursor [Spodoptera frugiperda]
sw21379	BGIBMGA013744-TA	0.992267	0.7855	0.826767	0.2646	PREDICTED: similar to armadillo repeat containing 6 [Ciona intestinalis]
sw21372	--	2.26363	0.9205	0.1914	1	Rh-like protein [Bombyx mori]
sw21371	BGIBMGA000290-TA	1	0.9412	1	0.3435	hypothetical protein TcasGA2_TC016314 [Tribolium castaneum]
sw21370	BGIBMGA013477-TA	1	1.1201	1	0.3488	dynamin [Aedes aegypti]
sw21369	BGIBMGA011077-TA	1	1	2.6906	0.7424	DUF233 protein [Heliothis virescens]
sw21345	BGIBMGA000917-TA	0.905033	0.7611	1.3052	11.8415	PREDICTED: RNA-directed DNA polymerase from mobile element jockey-like [Acyrthosiphon pisum]
sw21324	--	1	1	2.18597	0.3379	mariner transposase [Atteva punctella]
sw21323	--	1	1	0.105367	1	mariner transposase [Bombyx mori]
sw21318	--	1	0.9773	1.01267	3.8157	neuropeptide receptor A27 [Bombyx mori]
sw21310	BGIBMGA009925-TA	1.2733	1.4268	1.44153	6.6982	PREDICTED: similar to RE11240p [Nasonia vitripennis]
sw21301	BGIBMGA000529-TA	0.8231	1.2571	0.205067	0.3085	neutral endopeptidase 24.11 [Bombyx mori]
sw21299	BGIBMGA004452-TA	1	1.3688	3.0088	0.6866	PREDICTED: similar to AGAP008881-PA [Tribolium castaneum]
sw21298	BGIBMGA009141-TA	1	1.07	1	0.4948	conserved hypothetical protein [Aspergillus terreus NIH2624]
sw21290	BGIBMGA014088-TA	1	1	1	0.2171	ubiquitin-protein ligase [Aedes aegypti]
sw21285	BGIBMGA006191-TA	0.995567	1.7499	2.37003	2.4303	Probable queuine tRNA-ribosyltransferase [Harpegnathos saltator]
sw21279	BGIBMGA012392-TA	0.972033	1.1741	0.345433	0.434	Rab GTPase [Dictyostelium purpureum]
sw21277	BGIBMGA003112-TA	0.921833	0.3645	0.3605	52.3784	PREDICTED: similar to retinoid-inducible serine carboxypeptidase (serine carboxypeptidase [Nasonia vitripennis]
sw21271	BGIBMGA014198-TA	1.1109	0.1993	0.0352	0.262	apyrase [Helicoverpa zea]
sw21254	BGIBMGA014464-TA	1.0628	1.1389	1.20243	0.3463	seminal fluid protein HACP044 [Heliconius erato]
sw21252	BGIBMGA005240-TA	1.57643	0.4712	0.362567	1.6143	alpha-amylase [Bombyx mori]
sw21236	BGIBMGA005667-TA	1.22037	0.982	0.707567	0.3287	reverse transcriptase [Bombyx mori]
sw21231	BGIBMGA010458-TA	1	1	1	3.0627	fatty-acyl reductase [Bombyx mori]
sw21227	BGIBMGA008268-TA	0.847433	1.3593	1.34877	4.9336	PREDICTED: aldehyde oxidase-like [Bombus terrestris]
sw21208	BGIBMGA000291-TA	1	1.3042	3.66707	0.3759	PREDICTED: elongation of very long chain fatty acids protein AAEL008004-like [Acyrthosiphon pisum]
sw21172	BGIBMGA001808-TA	0.871067	0.8703	0.759633	0.4776	AGAP004384-PA [Anopheles gambiae str. PEST]
sw21168	BGIBMGA004280-TA	1	2.8358	4.1138	0.3253	glutamine synthetase 1, 2 (glutamate-amonia ligase) (gs) [Aedes aegypti]
sw21166	BGIBMGA012860-TA	1.09963	1.0701	1.18557	2.1611	heterochromatin protein 1beta-like protein [Bombyx mori]
sw21165	BGIBMGA012758-TA	1	1	1	0.2593	GL10966 [Drosophila persimilis]
sw21154	BGIBMGA012122-TA	1.23937	0.7982	0.9287	0.4868	antennal esterase CXE11 [Spodoptera littoralis]
sw21151	--	0.851967	1.1031	0.299133	0.3136	hypothetical protein TcasGA2_TC015481 [Tribolium castaneum]
sw21145	BGIBMGA013280-TA	1	1.144	1	11.3707	p270 [Bombyx mori]
sw21138	BGIBMGA007107-TA	0.904567	0.8839	0.3213	1.0161	TPR-repeat protein [Bombyx mori]
sw21084	BGIBMGA001143-TA	0.934567	1.0505	0.5257	16.0491	flocculin [Trichomonas vaginalis G3]
sw21074	BGIBMGA004516-TA	1	1.0691	1	0.4294	hypothetical protein SORBIDRAFT_01g048565 [Sorghum bicolor]
sw21038	--	1	1.8701	1	2.3858	mitogen-activated protein kinase ERK-A, putative [Pediculus humanus corporis]
sw21022	BGIBMGA001981-TA	0.7083	1.0353	0.049233	0.3685	zinc finger protein, putative [Ixodes scapularis]
sw21014	BGIBMGA004721-TA	1	1	1	0.008	cytochrome P450 [Papilio xuthus]
sw21007	BGIBMGA014427-TA	1	0.4026	1	1	serine protease precursor [Bombyx mori]
sw21007	BGIBMGA014427-TA	0.8837	0.4661	0.383067	4.7035	serine protease precursor [Bombyx mori]
sw21005	BGIBMGA010369-TA	1	1	1	0.0452	GD21000 [Drosophila simulans]
sw20997	BGIBMGA012203-TA	0.9175	0.7084	0.383733	0.5029	reverse transcriptase [Bombyx mori]
sw20987	BGIBMGA014046-TA	1.05217	1.6537	3.68223	1.0311	cytochrome P450 CYP4S4 [Mamestra brassicae]
sw20980	BGIBMGA013684-TA	0.568767	0.7002	0.286867	1.2879	RecName: Full=Low molecular mass 30 kDa lipoprotein 21G1; Flags: Precursor emb|CAA38531.1| 30K protein [Bombyx mori]
sw20974	BGIBMGA009781-TA	1	1	1	0.1313	Sodium/nucleoside cotransporter 1 [Camponotus floridanus]
sw20971	BGIBMGA010303-TA	1	1.3697	6.24677	1.7921	endonuclease-reverse transcriptase [Bombyx mori]
sw20960	BGIBMGA010892-TA	1.23227	2.1716	7.13637	7.98	scavenger receptor cysteine-rich protein [Culex quinquefasciatus]
sw20948	BGIBMGA001695-TA	1.1098	2.1837	2.41157	3.5068	PREDICTED: similar to lysosomal alpha-mannosidase (mannosidase alpha class 2b member 1) [Nasonia vitripennis]
sw20945	BGIBMGA010306-TA	1	1.1434	1	2.427	hemolymph proteinase 18 [Manduca sexta]
sw20945	BGIBMGA010306-TA	1	1	1	4.7416	hemolymph proteinase 18 [Manduca sexta]
sw20943	BGIBMGA005441-TA	1.0862	0.9306	0.455533	0.27	reverse transcriptase [Bombyx mori]
sw20931	--	1	1	1	0.0192	hypothetical protein TcasGA2_TC006747 [Tribolium castaneum]
sw20915	BGIBMGA001976-TA	0.760233	1.5104	0.8398	2.5227	Hemocyte protein-glutamine gamma-glutamyltransferase [Acromyrmex echinatior]
sw20908	BGIBMGA000767-TA	0.647733	0.8089	0.341067	0.8504	atlastin [Aedes aegypti]
sw20901	BGIBMGA001819-TA	0.822733	1.3675	0.1587	1	PREDICTED: matriptase-like [Saccoglossus kowalevskii]
sw20894	BGIBMGA013631-TA	0.951333	1	0.492633	1	UDP-galactose 4-epimerase [Bombyx mori]
sw20886	BGIBMGA013812-TA	1.3984	0.9393	0.641367	3.7516	integument esterase 1 [Bombyx mori]
sw20874	BGIBMGA013348-TA	1.23507	0.8362	0.443967	0.5704	hypothetical protein AND_13910 [Anopheles darlingi]
sw20872	BGIBMGA007284-TA	1	1	1	0.4079	endonuclease-reverse transcriptase [Bombyx mori]
sw20871	BGIBMGA003056-TA	0.430533	0.8563	1.27877	0.4794	alpha amylase [Bombyx mori]
sw20868	BGIBMGA012805-TA	1	1	1	2.3512	reverse transcriptase [Bombyx mori]
sw20867	BGIBMGA010610-TA	1.1981	1	0.030767	1	hypothetical protein TcasGA2_TC002382 [Tribolium castaneum]
sw20866	BGIBMGA010611-TA	0.9458	1.0712	2.2988	1.844	delta(9)-desaturase, putative [Aedes aegypti]
sw20864	BGIBMGA001190-TA	1	0.5987	0.329133	0.4822	Macrophage MHC class I receptor 2-like protein [Camponotus floridanus]
sw20863	BGIBMGA007738-TA	1	1	1	0.1755	ABC transporter family C protein ABCC3 [Heliothis subflexa]
sw20844	BGIBMGA002938-TA	1.1711	2.4564	2.85563	2.0916	nitric oxide synthase [Bombyx mori]
sw20836	BGIBMGA005710-TA	0.7825	0.7414	0.353267	0.3569	reverse transcriptase [Bombyx mori]
sw20834	BGIBMGA011675-TA	0.941567	1.4148	1.4703	0.1074	endonuclease-reverse transcriptase [Bombyx mori]
sw20821	BGIBMGA010332-TA	1	1	1	0.0279	Multidrug resistance-associated protein 1 [Harpegnathos saltator]
sw20814	BGIBMGA005782-TA	0.796133	1.5951	3.75247	2.3956	heat shock protein 25.4 [Bombyx mori]
sw20810	BGIBMGA011779-TA	1.45653	1.2684	0.962033	0.4382	PREDICTED: similar to prefoldin, subunit, putative [Tribolium castaneum]
sw20809	BGIBMGA007015-TA	1	0.8054	3.7221	0.8018	cuticular protein RR-1 motif 8 [Bombyx mori]
sw20799	BGIBMGA014242-TA	2.36297	2.2231	1	0.1555	GM20041 [Drosophila sechellia]
sw20798	BGIBMGA005524-TA	0.824433	1.7207	2.30547	0.1757	PREDICTED: similar to UNC93A protein, putative [Nasonia vitripennis]
sw20789	BGIBMGA005220-TA	1	1.3121	1	3.2073	neuroendocrine protein 7b2 [Culex quinquefasciatus]
sw20773	--	1	1	1	0.2836	putative cuticle protein CPG46 [Bombyx mori]
sw20765	BGIBMGA013573-TA	1	1	1	0.3291	PREDICTED: similar to conserved hypothetical protein [Tribolium castaneum]
sw20757	BGIBMGA013834-TA	0.936467	0.4022	0.0643	1.5952	uridine diphosphate glucosyltransferase [Bombyx mori]
sw20738	BGIBMGA010949-TA	0.894867	3.1215	0.674133	0.0747	phospholipid scramblase 2 [Xenopus laevis]
sw20733	BGIBMGA003623-TA	1.0627	1.033	1	0.377	GD10827 [Drosophila simulans]
sw20723	BGIBMGA010101-TA	1.2827	1.2817	1.70863	3.5985	endonuclease-reverse transcriptase [Bombyx mori]
sw20719	BGIBMGA001913-TA	0.864033	1.0691	0.4494	0.4468	Gag-like protein [Bombyx mori]
sw20718	BGIBMGA001779-TA	1	1	1	3.5243	GA20696 [Drosophila miranda]
sw20712	BGIBMGA012270-TA	1.19153	1.0998	1.21467	2.8445	endonuclease-reverse transcriptase HmRTE-e01 [Heliconius melpomene]
sw20704	BGIBMGA002575-TA	1	1.5776	2.5251	1.1346	Probable peroxisomal acyl-coenzyme A oxidase 1 [Harpegnathos saltator]
sw20700	BGIBMGA013988-TA	1.07867	1	1	2.0881	alpha-galactosidase/alpha-n-acetylgalactosaminidase [Aedes aegypti]
sw20692	BGIBMGA011097-TA	1	1	1	0.0692	hypothetical protein AND_06448 [Anopheles darlingi]
sw20679	BGIBMGA003604-TA	2.4035	0.758	1.2515	4.3429	alkaliphilic serine protease P-IIc=trypsin-like protease [Bombyx mori=silkworms, larval midgut digestive juice, Peptide, 232 aa]
sw20672	BGIBMGA002849-TA	0.692833	1	0.090233	1	reverse transcriptase [Bombyx mori]
sw20671	BGIBMGA011217-TA	1.29233	1	0.471233	1	fatty-acyl CoA reductase 1 [Ostrinia nubilalis]
sw20648	BGIBMGA009343-TA	1.0245	0.8954	0.936433	0.4205	hemicentin, putative [Pediculus humanus corporis]
sw20604	BGIBMGA008422-TA	1	1	1	9.4086	hypothetical protein DDB_G0281883 [Dictyostelium discoideum AX4]
sw20600	BGIBMGA007888-TA	0.626333	1	0.059967	1	nuclear receptor GRF [Bombyx mori]
sw20598	BGIBMGA004800-TA	0.982867	0.7387	0.842833	0.1433	reverse transcriptase [Bombyx mori]
sw20592	BGIBMGA007087-TA	1.41623	2.1294	4.06863	1.0767	hypothetical protein LOC778505 [Bombyx mori]
sw20585	BGIBMGA003945-TA	1	1	4.0297	1	cytochrome 9A20 [Bombyx mori]
sw20582	BGIBMGA004001-TA	0.9922	0.8593	0.238633	0.4563	3-hydroxy-3-methylglutaryl-CoA synthase [Bombyx mori]
sw20571	BGIBMGA004667-TA	1.4258	1.4655	2.30183	0.6666	endonuclease and reverse transcriptase-like protein [Bombyx mori]
sw20566	BGIBMGA003944-TA	1.00497	1	2.95183	1	cytochrome P450, family 9, subfamily a, polypeptide 19 [Bombyx mori]
sw20559	BGIBMGA001693-TA	1.08907	1.3925	1.2592	2.249	GJ14183 [Drosophila virilis]
sw20551	BGIBMGA005735-TA	1.2662	0.7737	1.1483	3.3778	reverse transcriptase [Bombyx mori]
sw20548	BGIBMGA013951-TA	1	1	1	0.4214	PREDICTED: similar to ENSANGP00000015865 [Nasonia vitripennis]
sw20536	BGIBMGA011896-TA	1.08507	1.0368	1.23693	2.4808	hypothetical protein BRAFLDRAFT_63199 [Branchiostoma floridae]
sw20536	BGIBMGA011896-TA	0.938767	1.0753	1.1328	2.7504	major ampullate spidroin 1 [Argiope trifasciata]
sw20531	BGIBMGA014443-TA	1.0041	1.5555	2.4679	2.6159	GL17697 [Drosophila persimilis]
sw20528	BGIBMGA012202-TA	0.798333	1	0.244567	1.0354	PREDICTED: hypothetical protein LOC411238 [Apis mellifera]
sw20526	BGIBMGA005411-TA	0.817967	0.4092	0.648167	5.3814	Retrovirus-related Pol polyprotein from transposon TNT 1-94 [Camponotus floridanus]
sw20525	BGIBMGA003654-TA	0.794067	1	0.497133	1.4652	insulin receptor [Bombyx mori]
sw20520	BGIBMGA007111-TA	0.928533	0.7828	1.83513	4.2389	dihydropyrimidine dehydrogenase [Aedes aegypti]
sw20517	BGIBMGA001935-TA	0.919333	0.9388	1	0.4519	Dystroglycan [Harpegnathos saltator]
sw20515	BGIBMGA011732-TA	1	1	1	0.0366	PREDICTED: similar to CLIP-domain serine protease subfamily A (AGAP006954-PA) [Tribolium castaneum]
sw20507	BGIBMGA008268-TA	1.07397	0.1365	0.1317	1	aldehyde oxidase 1 [Bombyx mori]
sw20492	BGIBMGA014546-TA	1	0.8032	0.871167	2.6658	reverse transcriptase [Bombyx mori]
sw20485	BGIBMGA002937-TA	1	1	1	0.1934	nitric oxide synthase-like protein [Bombyx mori]
sw20484	BGIBMGA003703-TA	1	1.2796	2.2749	0.8249	PREDICTED: similar to CG4329 CG4329-PA [Tribolium castaneum]
sw20482	--	0.918767	1	0.168133	1	reverse transcriptase [Bombyx mori]
sw20472	BGIBMGA013273-TA	0.819733	0.8084	0.103933	0.784	PREDICTED: alpha-tocopherol transfer protein-like [Bombus terrestris]
sw20466	BGIBMGA007283-TA	1	1.8057	0.7222	0.4737	GF10804 [Drosophila ananassae]
sw20465	BGIBMGA002409-TA	1	1	1	0.1659	Angiomotin [Camponotus floridanus]
sw20463	BGIBMGA008841-TA	0.739567	1	0.031433	1	AGAP007866-PA [Anopheles gambiae str. PEST]
sw20460	BGIBMGA001272-TA	1.39097	0.551	0.920967	0.3264	PREDICTED: venom dipeptidyl peptidase 4-like [Bombus terrestris]
sw20459	BGIBMGA003989-TA	1.17223	1.0013	2.59593	2.2363	AGAP006576-PC [Anopheles gambiae str. PEST]
sw20455	BGIBMGA003345-TA	0.847	2.3936	0.190133	0.3556	juvenile hormone binding protein brP-1649 [Bombyx mori]
sw20454	BGIBMGA007507-TA	1	1	1	0.4008	PREDICTED: probable ubiquitin carboxyl-terminal hydrolase FAF-X-like [Sus scrofa]
sw20442	BGIBMGA010268-TA	1	1.047	0.2733	0.5101	GF11835 [Drosophila ananassae]
sw20441	BGIBMGA010256-TA	0.766333	1.362	0.203067	0.1687	hypothetical protein DDB_G0280065 [Dictyostelium discoideum AX4]
sw20435	BGIBMGA013978-TA	1	1	1	0.328	hypothetical protein TcasGA2_TC009801 [Tribolium castaneum]
sw20432	--	0.8856	1.0092	0.281733	1	neuron navigator 3 [Danio rerio]
sw20429	BGIBMGA006423-TA	0.832733	1.4058	5.9327	0.9312	scolexin [Bombyx mori]
sw20416	BGIBMGA010429-TA	0.863833	1	0.103367	1	transposase [Bombyx mori]
sw20415	BGIBMGA012624-TA	1	0.6611	2.93597	1.163	PREDICTED: similar to Y7A5A.1 [Tribolium castaneum]
sw20413	BGIBMGA000353-TA	1.536	2.2322	4.3038	5.721	beta-1,3-glucan recognition protein 4 [Bombyx mori]
sw20407	BGIBMGA008152-TA	5.43777	0.7483	0.322667	0.1393	GA28568 [Drosophila pseudoobscura pseudoobscura]
sw20404	BGIBMGA003102-TA	1	0.4896	1	0.3638	chondroitin 4-sulfotransferase [Culex quinquefasciatus]
sw20402	BGIBMGA000958-TA	0.9948	1.2874	2.49307	1.9497	PREDICTED: similar to ENSANGP00000015819 [Nasonia vitripennis]
sw20399	BGIBMGA009944-TA	1.0995	1.5989	2.12693	2.4098	hypothetical protein TcasGA2_TC005916 [Tribolium castaneum]
sw20392	--	1	0.6818	1	3.2926	hypothetical protein TcasGA2_TC002325 [Tribolium castaneum]
sw20378	BGIBMGA008281-TA	1.33583	0.9021	1.4267	8.2904	trypsin [Helicoverpa armigera]
sw20367	BGIBMGA009488-TA	0.851067	1.0335	0.528967	2.3018	PREDICTED: prostatic acid phosphatase, partial [Sus scrofa]
sw20366	BGIBMGA013929-TA	1	1	1	0.1001	reverse transcriptase [Bombyx mori]
sw20360	BGIBMGA004739-TA	1.2046	0.9207	0.741033	0.4538	AGAP005653-PA [Anopheles gambiae str. PEST]
sw20346	BGIBMGA007678-TA	1.36303	0.9982	0.689267	0.2574	chitin binding peritrophin-A, putative [Pediculus humanus corporis]
sw20328	BGIBMGA005447-TA	1	0.9214	2.2903	0.8862	gamma-glutamyl transpeptidase [Bombyx mori]
sw20327	BGIBMGA013746-TA	1	1.1503	1	3.6565	--
sw20327	BGIBMGA013746-TA	1.1792	1.1694	2.13217	2.1213	prophenoloxidase activating enzyme [Bombyx mori]
sw20320	BGIBMGA005955-TA	0.939	0.5164	0.338033	0.3908	SEC14, putative [Aedes aegypti]
sw20316	BGIBMGA013237-TA	1	2.1954	2.76407	22.1974	cytochrome P450 Cyp6ae21 [Bombyx mori]
sw20315	BGIBMGA012740-TA	1	1.1397	4.9229	0.8779	PREDICTED: peroxidase-like isoform 1 [Bombus terrestris]
sw20311	BGIBMGA010737-TA	1.03317	1.0235	2.3976	0.3805	C. briggsae CBR-MEL-28 protein [Caenorhabditis briggsae]
sw20302	BGIBMGA000287-TA	0.720467	0.7555	0.485767	0.7062	PREDICTED: probable O-sialoglycoprotein endopeptidase 2-like [Acyrthosiphon pisum]
sw20284	BGIBMGA013758-TA	1.46187	1.5366	0.242067	0.176	chitin binding PM protein [Helicoverpa armigera]
sw20259	BGIBMGA010483-TA	1.05747	1.1612	0.730067	0.3093	cuticular protein RR-1 motif 54 [Bombyx mori]
sw20255	BGIBMGA001126-TA	1.0123	0.8946	0.358667	0.9463	PREDICTED: rab proteins geranylgeranyltransferase component A 1-like [Acyrthosiphon pisum]
sw20245	BGIBMGA002796-TA	1	1.801	7.57063	1.2227	carboxyl/choline esterase CCE006a [Helicoverpa armigera]
sw20237	BGIBMGA003171-TA	1.04263	1.2774	3.14423	0.342	RecName: Full=Annulin; AltName: Full=Protein-glutamine gamma-glutamyltransferase; AltName: Full=Transglutaminase gb|AAA29806.1| annulin [Schistocerca americana]
sw20228	BGIBMGA005680-TA	0.5807	1	0.043267	0.0378	hypothetical protein TcasGA2_TC015234 [Tribolium castaneum]
sw20225	BGIBMGA010338-TA	1	1	1	0.2936	saccharopine dehydrogenase [Aedes aegypti]
sw20223	BGIBMGA013099-TA	1	1	1	11.65	conserved hypothetical protein [Culex quinquefasciatus]
sw20218	BGIBMGA002140-TA	1	1	1	0.0915	hypothetical protein TcasGA2_TC010545 [Tribolium castaneum]
sw20217	BGIBMGA009858-TA	1.10573	0.9629	1.01237	0.4353	reverse transcriptase [Bombyx mori]
sw20215	BGIBMGA014116-TA	1.50307	3.1193	1.01793	7.053	beta-N-acetylglucosaminidase 2 [Bombyx mori]
sw20214	BGIBMGA008726-TA	0.9525	1	0.4924	1	RecName: Full=Kinesin-like protein KLP2 dbj|BAA04748.1| kinesin like protein [Bombyx mori]
sw20207	BGIBMGA000305-TA	0.874667	0.8924	0.228067	1.0692	reverse transcriptase [Bombyx mori]
sw20203	BGIBMGA014105-TA	1.0506	1.5071	2.44027	0.9482	inorganic phosphate co-transporter [Bombyx mori]
sw20168	BGIBMGA008602-TA	0.400333	1	0.020267	1	p260 [Bombyx mori]
sw20137	BGIBMGA001872-TA	1	1.4848	1	2.731	endonuclease-reverse transcriptase [Bombyx mori]
sw20121	BGIBMGA002627-TA	1	0.9942	0.6431	0.4508	antennal binding protein [Bombyx mori]
sw20119	BGIBMGA013949-TA	0.733	1	0.048033	1	conserved hypothetical protein [Culex quinquefasciatus]
sw20116	BGIBMGA014098-TA	0.333667	1	0.0982	1	hemolymph protein [Bombyx mori]
sw20096	BGIBMGA000826-TA	1	1	1	2.1488	PREDICTED: melanotransferrin-like [Bombus terrestris]
sw20092	BGIBMGA003945-TA	1	1	1	5.9002	cytochrome P450 9a20 [Bombyx mori]
sw20074	BGIBMGA013174-TA	1	0.6366	0.267367	0.0289	Zinc metalloproteinase nas-14 [Camponotus floridanus]
sw20056	BGIBMGA009750-TA	0.727467	0.9002	0.1658	1.5385	Serine proteinase stubble [Harpegnathos saltator]
sw20043	BGIBMGA013014-TA	3.39437	1.4529	1	0.1493	endonuclease-reverse transcriptase [Bombyx mori]
sw20032	BGIBMGA000051-TA	1.09117	1	0.0143	1	PREDICTED: similar to osiris 16 [Tribolium castaneum]
sw20032	BGIBMGA000051-TA	1.14423	1	0.0256	1	PREDICTED: similar to osiris 16 [Tribolium castaneum]
sw20019	BGIBMGA006207-TA	0.9766	1.2123	1.2456	0.3504	Mitochondrial sodium/hydrogen exchanger NHA2 [Camponotus floridanus]
sw20017	BGIBMGA013560-TA	0.971733	0.9254	2.26783	2.0184	PREDICTED: hypothetical protein LOC100162028 [Acyrthosiphon pisum]
sw20015	--	8.5386	1	0.1959	0.3162	transposase [Bombyx mandarina]
sw20014	BGIBMGA003199-TA	1	1.1266	1	0.4897	endonuclease and reverse transcriptase-like protein [Bombyx mori]
sw20007	BGIBMGA005065-TA	1	1	1	0.3962	endonuclease-reverse transcriptase [Bombyx mori]
sw20003	BGIBMGA001085-TA	1	1.2573	1	0.1082	PREDICTED: transient receptor potential-gamma protein-like isoform 1 [Bombus terrestris]
sw20003	BGIBMGA001085-TA	1	1	1	0.4612	transient receptor potential channel gamma [Spodoptera littoralis]
sw19986	BGIBMGA003573-TA	1.19317	1.313	2.1374	1.774	PREDICTED: similar to ENSANGP00000019861 [Nasonia vitripennis]
sw19983	--	1	0.2575	1	0.26	PREDICTED: matriptase-like [Saccoglossus kowalevskii]
sw19977	BGIBMGA004916-TA	2.0704	0.9681	0.594367	0.2359	olfactory receptor [Bombyx mori]
sw19976	BGIBMGA008279-TA	1	0.7787	1	7.5711	trypsin [Helicoverpa armigera]
sw19972	BGIBMGA003417-TA	1.43253	1.2487	2.1973	1.7185	probable ABC transporter substrate-binding protein [Nitrococcus mobilis Nb-231]
sw19964	BGIBMGA004337-TA	1.00677	1.5245	1.2903	2.3079	PREDICTED: similar to RE02759p [Nasonia vitripennis]
sw19962	BGIBMGA010938-TA	1	6.0206	14.879	92.4125	hypothetical protein TcasGA2_TC015466 [Tribolium castaneum]
sw19929	BGIBMGA004463-TA	0.393167	1.1697	0.5336	7.5067	hemolymph protein [Bombyx mori]
sw19924	--	1	0.8481	1	0.1911	endonuclease-reverse transcriptase [Bombyx mori]
sw19919	BGIBMGA000850-TA	1	1	1	0.4289	SH3 and multiple ankyrin repeat domains protein 3 [Camponotus floridanus]
sw19918	BGIBMGA005302-TA	1.48633	1.0214	0.9265	0.3433	putative cuticle protein CPH43 [Bombyx mori]
sw19908	BGIBMGA013523-TA	0.972433	1	0.178033	1	Rh-like protein [Bombyx mori]
sw19907	BGIBMGA007184-TA	1	1	1	2.0985	PREDICTED: similar to reverse transcriptase-like protein [Nasonia vitripennis]
sw19904	BGIBMGA001775-TA	1	1	1	0.4217	unnamed protein product [Oikopleura dioica]
sw19900	BGIBMGA006846-TA	0.779867	1	0.0305	0.0761	hypothetical protein EAI_02827 [Harpegnathos saltator]
sw19895	BGIBMGA000519-TA	8.7943	0.7998	1	0.636	endonuclease-reverse transcriptase [Bombyx mori]
sw19894	--	1	1	1	3.0064	blastopia polyprotein [Drosophila melanogaster]
sw19866	--	1	1	1	0.2721	PREDICTED: similar to predicted protein [Hydra magnipapillata]
sw19860	BGIBMGA009799-TA	0.8172	0.8322	0.730233	2.6671	putative aldo-ketose reductase 1 [Papilio dardanus]
sw19859	BGIBMGA009343-TA	1	1.0541	2.47913	1.123	transposase [Bombyx mori]
sw19857	BGIBMGA006885-TA	0.7709	1	0.0905	0.2048	PREDICTED: atrial natriuretic peptide-converting enzyme-like [Bombus terrestris]
sw19839	BGIBMGA013860-TA	1	1.5871	3.63443	3.1536	uridine diphosphate glucosyltransferase [Bombyx mori]
sw19837	BGIBMGA010303-TA	1.0336	1.7914	3.57197	2.2111	hemolymph proteinase 18 [Manduca sexta]
sw19832	BGIBMGA004444-TA	1	1	1	0.0809	hypothetical protein TcasGA2_TC009075 [Tribolium castaneum]
sw19777	BGIBMGA009232-TA	0.807833	0.5906	0.395767	0.8797	aldose-1-epimerase [Aedes aegypti]
sw19768	BGIBMGA005626-TA	0.740033	0.8784	0.342633	1.1	PREDICTED: similar to AGAP001269-PA [Tribolium castaneum]
sw19766	BGIBMGA007829-TA	0.653767	0.2199	0.171967	0.2821	PREDICTED: hypothetical protein LOC410975 [Apis mellifera]
sw19754	--	1.8881	0.9947	0.535433	0.2033	Rh-like protein [Bombyx mori]
sw19745	BGIBMGA003510-TA	0.7699	1	0.029267	1	hypothetical protein TcasGA2_TC001440 [Tribolium castaneum]
sw19717	BGIBMGA005781-TA	0.8952	1.4799	2.9526	1.7006	heat shock protein 25.4 [Bombyx mori]
sw19707	BGIBMGA000301-TA	0.8041	1	0.117367	0.52	PREDICTED: similar to triacylglycerol lipase, pancreatic [Nasonia vitripennis]
sw19705	BGIBMGA004177-TA	1	1.0964	1	0.4458	hypothetical protein TcasGA2_TC010025 [Tribolium castaneum]
sw19704	BGIBMGA011617-TA	1.59487	3.6804	3.2499	7.6315	hypothetical protein AND_26440 [Anopheles darlingi]
sw19690	BGIBMGA003270-TA	1.051	0.3905	0.016467	1	peritrophin type-A domain protein 3 [Mamestra configurata]
sw19680	BGIBMGA010100-TA	1	1	1	2.2233	UDP-glucosyltransferase [Bombyx mori]
sw19664	BGIBMGA004194-TA	1.3208	1.3396	1	0.1821	beta-hexosaminidase [Ostrinia furnacalis]
sw19662	BGIBMGA001351-TA	1	0.4796	1	1	seminal fluid protein HACP058 [Heliconius erato]
sw19635	BGIBMGA003835-TA	0.717767	0.9417	0.4236	0.7843	UDP-glucosyltransferase [Bombyx mori]
sw19627	BGIBMGA005982-TA	1	1.1661	0.419033	0.3431	hypothetical protein TcasGA2_TC010461 [Tribolium castaneum]
sw19625	BGIBMGA007999-TA	1	1	1	0.1288	endonuclease-reverse transcriptase [Bombyx mori]
sw19621	BGIBMGA014011-TA	1	1	1	0.1466	TPA: multicopper oxidase 1 [Bombyx mori]
sw19609	BGIBMGA002076-TA	1	0.8187	1	2.343	hypothetical protein TcasGA2_TC004344 [Tribolium castaneum]
sw19598	BGIBMGA001983-TA	0.707933	0.4896	0.431533	5.7162	chymotrypsin inhibitor CI-8A [Bombyx mori]
sw19587	BGIBMGA003918-TA	1	1.0755	1.39427	0.2549	yellow8 [Bombyx mori]
sw19574	BGIBMGA002592-TA	1.06363	0.7478	0.483067	0.9818	ORF [Drosophila melanogaster]
sw19571	BGIBMGA003292-TA	1	1.0717	1	0.3714	serine protease inhibitor 16 [Bombyx mori]
sw19564	BGIBMGA004320-TA	1	1	1	3.081	GH10540 [Drosophila grimshawi]
sw19563	BGIBMGA009656-TA	1	2.3653	2.64837	2.0052	Transposable element Tc3 transposase [Harpegnathos saltator]
sw19553	BGIBMGA007228-TA	1	0.1776	1	0.3005	putative amino acid transporter [Bombyx mori]
sw19551	BGIBMGA003292-TA	1	1.2634	5.85813	0.2243	serine protease inhibitor 22 [Bombyx mori]
sw19550	BGIBMGA013019-TA	1	1.2696	1	2.8145	conserved hypothetical protein [Culex quinquefasciatus]
sw19549	BGIBMGA001522-TA	1	1	1	7.6207	translation elongation factor, putative [Pediculus humanus corporis]
sw19548	BGIBMGA013051-TA	1	1.5286	3.39507	1.3517	hemolymph proteinase 19 [Manduca sexta]
sw19538	BGIBMGA014228-TA	1	1.7706	1	10.3329	GL15636 [Drosophila persimilis]
sw19536	BGIBMGA010056-TA	1.71183	1	0.235733	1	AGAP013270-PA [Anopheles gambiae str. PEST]
sw19513	--	1	0.5855	1	2.4204	endonuclease-reverse transcriptase [Bombyx mori]
sw19509	BGIBMGA002270-TA	1	1.2548	9.4933	0.574	hypothetical protein DAPPUDRAFT_311596 [Daphnia pulex]
sw19491	BGIBMGA002307-TA	1	1	0.883933	3.498	cytochrome P450 4d1 [Culex quinquefasciatus]
sw19486	--	1	1	1	0.308	Alpha-catulin [Harpegnathos saltator]
sw19480	BGIBMGA001789-TA	1.08257	1.5519	1	2.557	transposase [Ceratitis rosa]
sw19460	BGIBMGA011866-TA	1.456	1.4774	1.4506	0.451	PREDICTED: similar to AGAP005815-PA [Tribolium castaneum]
sw19454	BGIBMGA013267-TA	0.879467	1.145	1.33227	7.8427	hypothetical protein AND_10209 [Anopheles darlingi]
sw19452	BGIBMGA009441-TA	1	1	1	0.0081	transposase [Bombyx mori]
sw19440	BGIBMGA005656-TA	1.01947	0.7303	0.492967	1.1053	enoyl-CoA hydratase precursor 1 [Bombyx mori]
sw19436	BGIBMGA014356-TA	1.1707	1.5137	2.0971	2.9792	endonuclease-reverse transcriptase [Bombyx mori]
sw19432	BGIBMGA010024-TA	3.77213	1	0.0647	0.2756	trypsin-like protease [Bombyx mori]
sw19424	BGIBMGA000483-TA	1.03093	1.2127	2.20527	1.8404	hypothetical protein TcasGA2_TC010445 [Tribolium castaneum]
sw19412	BGIBMGA002541-TA	1	1	1	0.012	PREDICTED: similar to AGAP011513-PA [Tribolium castaneum]
sw19408	BGIBMGA010327-TA	0.510933	0.9179	0.336733	1.5968	hypothetical protein LOC100272181 [Bombyx mori]
sw19400	BGIBMGA014571-TA	1	1.2426	1	5.6676	hemolymph proteinase 19 [Manduca sexta]
sw19400	BGIBMGA014571-TA	0.7577	1.0526	2.35143	6.4362	hemolymph proteinase 19 [Manduca sexta]
sw19396	BGIBMGA003281-TA	1.09487	1.0857	3.0707	1.0074	cytochrome P450 CYP332A1 [Bombyx mori]
sw19390	BGIBMGA010297-TA	1	1.5178	3.50483	3.0495	forkfead transcription factor G1 [Bombyx mori]
sw19386	BGIBMGA012863-TA	1.1431	1.6364	0.144867	0.1398	PREDICTED: similar to glucose dehydrogenase [Tribolium castaneum]
sw19382	BGIBMGA008438-TA	1	0.9752	2.4637	1.3222	endonuclease-reverse transcriptase [Bombyx mori]
sw19378	BGIBMGA005997-TA	0.887733	0.866	0.2818	0.4914	hypothetical protein SORBIDRAFT_03g011100 [Sorghum bicolor]
sw19374	--	1	1.2338	2.15107	1.214	N-acetylneuraminate lyase [Acromyrmex echinatior]
sw19373	--	0.8793	0.6499	0.911133	2.152	PREDICTED: similar to orf [Tribolium castaneum]
sw19372	BGIBMGA011077-TA	1	1.3484	7.10943	10.0065	odorant binding protein fmxg18C17 [Bombyx mori]
sw19366	BGIBMGA011649-TA	1	1.1644	1	2.1037	conserved hypothetical protein [Culex quinquefasciatus]
sw19365	BGIBMGA010099-TA	1	1	1	0.243	phenol UDP-glucosyltransferase [Bombyx mori]
sw19336	BGIBMGA006339-TA	1	2.0446	1	4.6849	PREDICTED: hypothetical protein LOC100645202 [Bombus terrestris]
sw19314	BGIBMGA012787-TA	1	0.5514	1	12.4351	30kP protease A (43k peptide) precursor [Bombyx mori]
sw19313	BGIBMGA013191-TA	0.986167	1	0.1077	1	PREDICTED: hypothetical protein LOC100574845 [Acyrthosiphon pisum]
sw19310	BGIBMGA012910-TA	1	0.1125	1	1	RecName: Full=Phospholipase A2; AltName: Full=Phosphatidylcholine 2-acylhydrolase; AltName: Allergen=Bom p 1]
sw19304	BGIBMGA001151-TA	1	1.3533	1	14.9698	GJ21005 [Drosophila virilis]
sw19295	BGIBMGA003655-TA	0.948967	2.2679	2.88953	5.5117	PREDICTED: similar to mandelate racemase [Nasonia vitripennis]
sw19290	BGIBMGA005493-TA	0.773533	0.6977	0.4991	1.8375	putative enolase protein [Bombyx mori]
sw19283	BGIBMGA009497-TA	1	1.0416	3.04113	1.4346	endonuclease-reverse transcriptase [Bombyx mori]
sw19272	--	1	1	1	0.0588	PREDICTED: similar to camp-specific 3,5-cyclic phosphodiesterase [Nasonia vitripennis]
sw19271	BGIBMGA009202-TA	1	0.1964	1	0.023	organic cation transporter [Aedes aegypti]
sw19259	BGIBMGA008831-TA	0.923333	1	0.044567	0.2169	serine protease inhibitor 15 [Bombyx mori]
sw19258	BGIBMGA010436-TA	1	1	1	0.3669	f-spondin [Aedes aegypti]
sw19254	BGIBMGA008278-TA	1.3107	0.9239	1.63057	8.2094	serine protease 33 [Mamestra configurata]
sw19250	BGIBMGA008060-TA	1.18103	0.9155	1.72193	0.3758	aminopeptidase N [Bombyx mori]
sw19244	BGIBMGA000269-TA	4.0226	0.826	0.8069	0.0157	TPA: putative cuticle protein [Bombyx mori]
sw19243	BGIBMGA000279-TA	1	1	1	0.0112	cuticular protein RR-2 motif 85 [Bombyx mori]
sw19212	BGIBMGA001979-TA	1.92137	1.2363	2.2946	0.0365	AGAP005849-PA [Anopheles gambiae str. PEST]
sw19210	BGIBMGA007437-TA	1.0094	1.1002	2.1244	1.8016	PREDICTED: hypothetical protein LOC100163848 [Acyrthosiphon pisum]
sw19182	BGIBMGA005899-TA	0.909067	1	0.1379	1	chitooligosaccharidolytic beta-N-acetylglucosaminidase precursor [Bombyx mori]
sw19178	BGIBMGA000436-TA	0.964567	1.0157	0.774667	0.2445	cuticular protein RR-2 motif 118 [Bombyx mori]
sw19177	BGIBMGA000253-TA	1	1	1	0.249	cuticular protein RR-2 motif 121 [Bombyx mori]
sw19175	BGIBMGA008280-TA	1	0.8192	1.7131	7.8499	serine protease 33 [Mamestra configurata]
sw19166	--	1.0097	2.0535	0.275433	4.1185	allantoicase [Branchiostoma belcheri tsingtauense]
sw19164	--	1	0.8909	1	0.169	gag-like protein [Lymantria xylina MNPV]
sw19142	BGIBMGA001461-TA	1	0.9926	1	0.4425	hypothetical protein VOLCADRAFT_106280 [Volvox carteri f. nagariensis]
sw19136	--	0.9166	1.1528	0.4353	0.9176	PREDICTED: hypothetical protein LOC100575043 [Acyrthosiphon pisum]
sw19102	--	0.942967	0.8861	0.4921	0.9086	bacterial translation initiation factor 2 (bIF-2) [Intrasporangium calvum DSM 43043]
sw19098	BGIBMGA013909-TA	0.867967	1.2867	1.19057	2.7891	hypothetical protein TcasGA2_TC014931 [Tribolium castaneum]
sw19095	BGIBMGA014190-TA	1	2.7871	1	1	beta-glucosidase [Nasutitermes takasagoensis]
sw19085	BGIBMGA006976-TA	0.7473	1.1798	0.380733	1.5105	BAG domain-containing protein Samui [Bombyx mori]
sw19074	BGIBMGA013638-TA	1	1.2081	3.6127	2.0594	synaptic vesicle protein [Aedes aegypti]
sw19058	BGIBMGA000264-TA	10.7367	1	1	1	cuticular protein RR-2 motif 100 [Bombyx mori]
sw19054	BGIBMGA010240-TA	0.603567	1	0.166367	0.1132	chitinase isoform 2 [Bombyx mori]
sw19050	BGIBMGA011052-TA	0.940933	1.0682	2.06973	1.456	hypothetical protein AURANDRAFT_70670 [Aureococcus anophagefferens]
sw19043	BGIBMGA003784-TA	1	1	1	0.0726	Uncharacterized protein [Acromyrmex echinatior]
sw19038	--	1	1	1	0.1201	hypothetical protein EUR_18650 [Eubacterium rectale DSM 17629]
sw19036	BGIBMGA005196-TA	1	1	1	0.0707	GH10838 [Drosophila grimshawi]
sw19034	BGIBMGA003326-TA	1.34173	0.9258	0.641633	11.9203	unknown [Picea sitchensis]
sw19033	BGIBMGA003709-TA	1.30937	0.4758	2.0019	1.1587	AMP-binding enzyme [Bombyx mori]
sw19030	--	1	1	1	0.3047	dickkopf 2 [Xenopus laevis]
sw19027	BGIBMGA005650-TA	1	1.2999	2.18037	1.6891	poly(A)-specific ribonuclease [Bombyx mori]
sw19018	--	1.05827	1.1587	3.3478	4.5487	endonuclease-reverse transcriptase [Bombyx mori]
sw19017	BGIBMGA008213-TA	1	0.6399	1.7981	0.0389	cuticular protein glycine-rich 27 [Bombyx mori]
sw18999	BGIBMGA003694-TA	1.02387	0.4981	0.633467	0.1432	AGAP001425-PA [Anopheles gambiae str. PEST]
sw18992	BGIBMGA010812-TA	0.951633	1.3367	0.304767	0.0692	beta-glucosidase precursor [Spodoptera frugiperda]
sw18990	BGIBMGA005827-TA	1	1.4182	2.87607	0.3928	alcohol dehydrogenase [Bombyx mori]
sw18987	BGIBMGA002436-TA	0.856333	0.7679	0.4886	0.9813	hypothetical protein TcasGA2_TC006336 [Tribolium castaneum]
sw18978	BGIBMGA009809-TA	1.15577	1.0205	2.17303	2.0488	PREDICTED: similar to ENSANGP00000031759 [Nasonia vitripennis]
sw18973	--	0.8645	1.2989	2.59003	2.2144	pdb|1WDU|B Chain B, Endonuclease Domain Of Tras1, A Telomere-Specific Non-Ltr Retrotransposon]
sw18970	BGIBMGA000498-TA	1	0.2097	1	0.1974	CLOCK [Antheraea pernyi]
sw18967	BGIBMGA013888-TA	0.825167	1	0.285767	1.0595	AGAP005794-PA [Anopheles gambiae str. PEST]
sw18954	BGIBMGA014270-TA	0.851867	1.5843	0.4268	1.0838	GF20993 [Drosophila ananassae]
sw18937	BGIBMGA005196-TA	1	1	1	0.0863	PREDICTED: similar to lipase [Nasonia vitripennis]
sw18931	BGIBMGA002486-TA	1	2.6383	4.4973	15.1379	alpha 1,2-mannosidase [Spodoptera frugiperda]
sw18926	BGIBMGA012974-TA	1	1	3.19427	3.7156	hypothetical protein AN6937.2 [Aspergillus nidulans FGSC A4]
sw18923	BGIBMGA008261-TA	1	1	1	0.1023	cuticular protein glycine-rich 2 [Bombyx mori]
sw18922	BGIBMGA012446-TA	1	1	1	3.3975	endonuclease-reverse transcriptase [Bombyx mori]
sw18921	BGIBMGA009495-TA	0.848267	0.8362	0.468633	1.2721	replication factor C subunit 2 [Bombyx mori]
sw18905	BGIBMGA000806-TA	1	0.9547	1	0.3919	PREDICTED: AMP deaminase 2-like isoform 2 [Bombus terrestris]
sw18903	BGIBMGA002462-TA	0.780433	0.6511	0.371833	2.0157	PREDICTED: similar to 5-aminoimidazole-4-carboxamide ribonucleotide formyltransferase/IMP cyclohydrolase [Tribolium castaneum]
sw18899	BGIBMGA014171-TA	0.258233	0.1423	0.030367	1	microvitellogenin [Manduca sexta]
sw18896	BGIBMGA003341-TA	0.911467	0.7028	0.95	0.14	GI14363 [Drosophila mojavensis]
sw18894	BGIBMGA004123-TA	1.0814	1	0.042067	0.2041	putative cuticle protein CPH40 [Bombyx mori]
sw18893	BGIBMGA004122-TA	1.0404	0.1106	0.150733	0.2418	putative cuticle protein CPH39 [Bombyx mori]
sw18864	BGIBMGA014292-TA	0.437233	1	2.51297	4.6705	cuticular protein hypothetical 34 [Bombyx mori]
sw18859	BGIBMGA011135-TA	1	1	1	0.3193	PREDICTED: LOW QUALITY PROTEIN: zonadhesin-like [Nomascus leucogenys]
sw18858	BGIBMGA007208-TA	1.01253	1.6491	3.4334	0.9054	GH24882 [Drosophila grimshawi]
sw18857	BGIBMGA001487-TA	1	1	1	0.0506	cuticular protein RR-2 motif 77 [Bombyx mori]
sw18853	BGIBMGA002895-TA	1	1	0.3114	1	GA17020 [Drosophila pseudoobscura pseudoobscura]
sw18850	BGIBMGA011059-TA	1	0.8264	0.205333	1	endonuclease-reverse transcriptase [Bombyx mori]
sw18845	BGIBMGA013039-TA	1.25017	1.2011	3.02667	2.2905	ecdysteroid-regulated protein [Helicoverpa armigera]
sw18844	BGIBMGA004090-TA	0.842767	0.6536	1.49717	0.4641	hypothetical protein AaeL_AAEL014506 [Aedes aegypti]
sw18815	BGIBMGA001348-TA	0.610067	0.7685	0.355133	1.7983	3-dehydroecdysone 3beta-reductase [Spodoptera littoralis]
sw18807	BGIBMGA012135-TA	1	1.5468	1	2.4207	hypothetical protein SINV_05289 [Solenopsis invicta]
sw18806	BGIBMGA013816-TA	1.02843	1.219	0.416033	2.177	hypothetical protein AaeL_AAEL003909 [Aedes aegypti]
sw18792	BGIBMGA000584-TA	1	0.5368	2.55773	6.2662	endonuclease-reverse transcriptase [Bombyx mori]
sw18788	BGIBMGA010871-TA	1.02833	1	0.033767	1	AGAP006483-PA [Anopheles gambiae str. PEST]
sw18786	BGIBMGA012423-TA	1	0.9647	3.11147	2.0002	endonuclease-reverse transcriptase [Bombyx mori]
sw18756	BGIBMGA000254-TA	1	1	1	0.1511	cuticular protein RR-2 motif 120 [Bombyx mori]
sw18755	--	0.9114	1.0114	0.3115	0.302	E3 ubiquitin-protein ligase MARCH2 [Acromyrmex echinatior]
sw18747	--	0.799567	0.7479	0.895167	8.9161	regulation of transcription from Pol II promoter-related protein [Cryptococcus gattii WM276]
sw18740	BGIBMGA000398-TA	0.920833	0.9302	1.41163	2.0011	3-oxoacid CoA transferase 1a [Danio rerio]
sw18729	BGIBMGA013829-TA	1	3.8625	45.184	8.8891	uridine diphosphate glucosyltransferase [Bombyx mori]
sw18703	BGIBMGA010811-TA	1	1.7869	0.7474	0.0477	beta-glucosidase precursor [Spodoptera frugiperda]
sw18700	BGIBMGA011765-TA	0.5428	1	4.32613	1	cuticular protein hypothetical 24 [Bombyx mori]
sw18680	BGIBMGA003927-TA	3.0656	1	0.060133	0.0719	flavin-dependent monooxygenase FMO3 [Bombyx mori]
sw18675	BGIBMGA001723-TA	0.806933	0.8267	1.07423	6.3481	PREDICTED: zinc finger protein 45-like [Saccoglossus kowalevskii]
sw18670	BGIBMGA004541-TA	1	1	0.2693	1	heat shock protein 22.6 [Bombyx mori]
sw18660	--	1	0.8622	1	3.2603	GH16583 [Drosophila grimshawi]
sw18658	BGIBMGA007208-TA	1.05033	1.7341	3.6377	0.8581	neurofilament heavy polypeptide [Canis lupus familiaris]
sw18656	--	1	1	1	0.1943	3-oxoacyl-[acyl-carrier-protein]
sw18651	BGIBMGA013830-TA	1	1	1	0.2511	UDP-glucosyltransferase [Bombyx mori]
sw18644	BGIBMGA008287-TA	0.752833	1	0.025533	1	urbain [Bombyx mori]
sw18639	BGIBMGA002362-TA	1	1	1	0.0438	cuticular protein RR-2 motif 75 [Bombyx mori]
sw18630	BGIBMGA012379-TA	0.945333	1	0.234633	0.5135	hypothetical protein TcasGA2_TC000836 [Tribolium castaneum]
sw18630	BGIBMGA012379-TA	0.9371	0.8351	0.321833	0.4181	transmembrane efflux protein [Micromonospora sp. ATCC 39149]
sw18621	BGIBMGA008262-TA	1.789	1.3634	1.92947	0.0418	cuticular protein glycine-rich 3 [Bombyx mori]
sw18621	BGIBMGA008262-TA	1	1.0291	1	0.147	cuticular protein glycine-rich 3 [Bombyx mori]
sw18604	BGIBMGA013638-TA	1	1.3304	2.86507	2.5432	hypothetical protein TcasGA2_TC005062 [Tribolium castaneum]
sw18603	BGIBMGA014266-TA	1	0.9256	1	0.3301	hypothetical protein SINV_08605 [Solenopsis invicta]
sw18597	BGIBMGA011424-TA	1	0.9588	1.1261	6.7151	transferrin [Bombyx mori]
sw18578	BGIBMGA010215-TA	1	1.6009	4.4478	8.0202	putative cyclin B, copy D [Daphnia pulex]
sw18577	BGIBMGA010979-TA	0.816633	1.0305	1.68843	6.7027	putative membrane protein [Bombyx mori]
sw18573	BGIBMGA002662-TA	1.45467	1.3955	1.16783	0.4173	lipophorin receptor isoform 3 [Bombyx mori]
sw18551	BGIBMGA009443-TA	1	0.2656	1	1	conserved hypothetical protein [Pediculus humanus corporis]
sw18549	BGIBMGA011175-TA	1	1	1	2.289	GK14913 [Drosophila willistoni]
sw18542	BGIBMGA012206-TA	0.958167	1.1486	0.453367	0.7111	Slimb [Danaus plexippus]
sw18525	BGIBMGA008076-TA	1.10447	1.2033	1.62437	2.3892	2-oxoisovalerate dehydrogenase subunit beta [Ascaris suum]
sw18518	BGIBMGA013899-TA	4.43597	3.9153	0.082767	0.0971	cuticular protein glycine-rich 24 [Bombyx mori]
sw18512	BGIBMGA005162-TA	1.07783	0.698	0.920933	0.4402	mitochondrial ribosomal protein L11 [Antheraea yamamai]
sw18510	BGIBMGA007111-TA	0.941333	0.8225	1.89393	4.678	AGAP001021-PA [Anopheles gambiae str. PEST]
sw18479	--	1	1	1	0.4365	accessory gene regulator C [Staphylococcus capitis SK14]
sw18478	BGIBMGA007111-TA	1	0.7165	1	5.2137	GI15089 [Drosophila mojavensis]
sw18473	BGIBMGA006784-TA	1.0894	2.9206	3.2678	2.3811	hypothetical protein TcasGA2_TC012689 [Tribolium castaneum]
sw18472	BGIBMGA007720-TA	1.19117	1.3722	1.34467	2.1283	serpin-2 [Bombyx mandarina]
sw18462	BGIBMGA006929-TA	1	1	2.43463	1	5-hydroxytryptamine receptor [Bombyx mori]
sw18453	BGIBMGA001746-TA	1.10877	1.0465	3.17337	1.0717	GG17088 [Drosophila erecta]
sw18450	BGIBMGA000527-TA	1.2384	1	1	0.2856	PREDICTED: similar to sugar transporter [Tribolium castaneum]
sw18442	--	1.3384	2.6738	1.3056	16.1345	aldehyde dehydrogenase [Aedes aegypti]
sw18438	BGIBMGA014245-TA	1	1.1	1	0.1132	sodium-dependent phosphate transporter [Culex quinquefasciatus]
sw18415	BGIBMGA012595-TA	3.7917	1	0.0659	0.1689	cuticular protein RR-1 motif 18 [Bombyx mori]
sw18411	BGIBMGA010057-TA	1.07543	1.3466	2.54247	2.2611	PREDICTED: similar to CG1785-PA [Nasonia vitripennis]
sw18403	BGIBMGA009223-TA	1	1.1629	1	0.1676	E3 ubiquitin-protein ligase UBR2 [Camponotus floridanus]
sw18399	BGIBMGA008824-TA	1.1894	0.0915	0.126967	0.0415	alkaline phosphatase [Bombyx mandarina]
sw18398	BGIBMGA003968-TA	1	1	1	0.3315	phosphatidate phosphatase, putative [Pediculus humanus corporis]
sw18390	BGIBMGA003693-TA	1	0.7719	3.0405	0.3275	AGAP004655-PA [Anopheles gambiae str. PEST]
sw18388	BGIBMGA007072-TA	1	1.0242	0.909367	0.0758	yellow-b [Bombyx mori]
sw18378	BGIBMGA007618-TA	1.11443	1.0025	2.05783	1.0445	uncharacterized protein [Arabidopsis thaliana]
sw18373	BGIBMGA003342-TA	1	1.9949	2.33923	0.0519	hypothetical protein LOC100301488 [Nasonia vitripennis]
sw18369	BGIBMGA011726-TA	1	1.1622	13.9155	0.0676	cuticular protein hypothetical 15 [Bombyx mori]
sw18360	BGIBMGA010238-TA	1.15793	0.9196	1.8601	2.0227	PREDICTED: pseudouridine-5'-monophosphatase-like isoform 2 [Apis mellifera]
sw18347	BGIBMGA012738-TA	0.7473	1.1379	0.045367	3.0777	oxidase/peroxidase [Aedes aegypti]
sw18342	BGIBMGA002412-TA	0.896867	1	0.269967	0.216	PREDICTED: hypothetical protein LOC408374 [Apis mellifera]
sw18337	BGIBMGA003214-TA	1.2892	1.3239	1.44467	0.485	PREDICTED: mediator of RNA polymerase II transcription subunit 16 [Apis mellifera]
sw18319	--	0.851767	1.3101	1.0869	2.2666	endonuclease-reverse transcriptase [Bombyx mori]
sw18315	BGIBMGA007861-TA	0.885333	1	0.205833	0.1728	PREDICTED: similar to collagen alpha chain, anopheles [Tribolium castaneum]
sw18311	BGIBMGA004760-TA	1	1.0957	1	2.3418	ORF1 [Bombyx mori]
sw18306	BGIBMGA008110-TA	1	1.4481	13.9199	9.646	hypothetical protein APA01_24700 [Acetobacter pasteurianus IFO 3283-01]
sw18303	BGIBMGA002446-TA	0.841	1	0.086467	1	AGAP003577-PA [Anopheles gambiae str. PEST]
sw18302	--	1.65343	0.7885	0.8791	0.3636	SERAC1 [Culex quinquefasciatus]
sw18301	--	1.27273	0.7532	0.605833	0.3535	hypothetical protein TcasGA2_TC001302 [Tribolium castaneum]
sw18290	BGIBMGA010639-TA	1.80843	0.7823	0.3759	6.8808	gastric lipase-like protein [Epiphyas postvittana]
sw18279	BGIBMGA012738-TA	0.7996	1.4334	0.061667	1	peroxidase [Culex quinquefasciatus]
sw18269	BGIBMGA012997-TA	1	1	1	6.3762	AGAP003785-PA [Anopheles gambiae str. PEST]
sw18268	BGIBMGA012900-TA	0.967467	1.3333	1.39723	2.0585	FancJ-like protein [Bombyx mori]
sw18252	BGIBMGA008128-TA	1	1.1337	3.55133	0.5762	liver stage antigen 3 [Plasmodium falciparum]
sw18249	BGIBMGA006856-TA	0.860367	1.1281	0.464	0.5884	hypothetical protein AaeL_AAEL012905 [Aedes aegypti]
sw18248	BGIBMGA008497-TA	0.924667	1.8773	1.49577	2.3015	hypothetical protein AaeL_AAEL006856 [Aedes aegypti]
sw18241	BGIBMGA001974-TA	1	1	1	0.0623	putative chemosensory ionotropic receptor IR75p [Spodoptera littoralis]
sw18240	BGIBMGA002448-TA	0.915133	1.5534	0.248133	1.8083	AGAP003577-PA [Anopheles gambiae str. PEST]
sw18223	BGIBMGA000833-TA	1.16713	1.3276	1.41407	2.458	unnamed protein product [Oikopleura dioica]
sw18220	BGIBMGA009106-TA	0.786367	0.9039	2.3669	8.3084	glutathione S-transferase sigma 1 [Bombyx mori]
sw18216	BGIBMGA011360-TA	0.884433	1.0484	1	0.3412	glycogen synthase [Spodoptera exigua]
sw18213	BGIBMGA006083-TA	1.02847	1.0045	3.30227	1.7924	unknown [Picea sitchensis]
sw18197	BGIBMGA000411-TA	1.6664	2.7879	1.89363	5.9043	hypothetical protein 21 [Lonomia obliqua]
sw18194	BGIBMGA009614-TA	1.1009	1.288	0.396667	0.514	lysosomal thiol reductase IP30 isoform 1 [Bombyx mori]
sw18190	BGIBMGA011251-TA	1	1	1	0.1855	sid-1-like protein2 [Bombyx mori]
sw18188	BGIBMGA012995-TA	0.8997	1.6994	7.525	7.4449	PREDICTED: LOW QUALITY PROTEIN: l-asparaginase-like [Bombus terrestris]
sw18181	BGIBMGA012486-TA	1.0147	2.3652	1.0236	47.1789	hypothetical protein AaeL_AAEL004278 [Aedes aegypti]
sw18173	BGIBMGA005471-TA	0.754667	1.0041	0.029333	1	acyl-CoA desaturase PintNPRD [Plodia interpunctella]
sw18160	BGIBMGA000343-TA	1	1.1097	1	0.0399	cuticular protein RR-1 motif 26 [Bombyx mori]
sw18160	BGIBMGA000343-TA	1	1	1	0.0565	cuticular protein RR-1 motif 27 [Bombyx mori]
sw18146	BGIBMGA001274-TA	1	1	6.21673	1	PREDICTED: similar to predicted protein [Tribolium castaneum]
sw18145	BGIBMGA001929-TA	0.9149	1.0917	0.808733	2.2352	estradiol 17-beta-dehydrogenase [Heliothis virescens]
sw18137	BGIBMGA007251-TA	1	1	1	0.3632	hypothetical protein [Eimeria tenella]
sw18135	BGIBMGA010563-TA	0.954867	1.4342	18.9694	12.8921	juvenile hormone acid methyltransferase [Samia cynthia ricini]
sw18102	BGIBMGA010289-TA	1	1.3784	1	2.3034	UDP-glucosyltransferase [Bombyx mori]
sw18080	BGIBMGA005880-TA	1.3063	1.0113	2.05493	1.0339	Probable phospholipid-transporting ATPase IF [Harpegnathos saltator]
sw18076	BGIBMGA011235-TA	1	0.5701	2.6304	1.0954	copper-transporting ATPase 1 [Culex quinquefasciatus]
sw18061	BGIBMGA001877-TA	1	1	1	0.1186	hypothetical protein TcasGA2_TC015930 [Tribolium castaneum]
sw18051	BGIBMGA013757-TA	1.1036	0.8426	3.10687	1.0634	chitin deacetylase 5b [Helicoverpa armigera]
sw18041	BGIBMGA010873-TA	1	1	1	0.2605	endonuclease-reverse transcriptase [Bombyx mori]
sw18026	BGIBMGA003964-TA	1	0.9335	1.06117	2.5802	Sodium-independent sulfate anion transporter [Harpegnathos saltator]
sw18022	BGIBMGA009551-TA	1.28517	1.0685	2.20707	0.797	serine proteinase-like protein [Bombyx mori]
sw18012	BGIBMGA003601-TA	0.686033	1	0.036333	0.0751	PREDICTED: similar to beta-arrestin 1 [Tribolium castaneum]
sw18008	BGIBMGA002296-TA	1	1.0978	1	0.4334	PREDICTED: methenyltetrahydrofolate synthase domain-containing protein-like [Bombus terrestris]
sw17998	BGIBMGA003613-TA	1.03587	1.4243	1.82613	2.5003	CoA-binding domain protein [Thermovibrio ammonificans HB-1]
sw17990	BGIBMGA011601-TA	1.05693	1.3723	1.59977	3.0514	GK20568 [Drosophila willistoni]
sw17970	BGIBMGA001495-TA	0.8942	1.2089	1.0291	2.0348	hypothetical protein AND_00717 [Anopheles darlingi]
sw17961	BGIBMGA001416-TA	1	1.1377	1	0.4895	DmX-like protein 1 [Camponotus floridanus]
sw17959	BGIBMGA000552-TA	1.09923	1.0887	0.2848	0.3825	hypothetical protein TcasGA2_TC000100 [Tribolium castaneum]
sw17947	BGIBMGA006176-TA	2.32433	1.2755	4.52947	1.7222	PREDICTED: similar to putative acid phosphatase 1 [Tribolium castaneum]
sw17945	BGIBMGA006176-TA	1.6458	1.207	2.25723	1.2627	lysosomal/prostatic acid phosphatase [Glossina morsitans morsitans]
sw17943	BGIBMGA003065-TA	0.834433	1.3201	11.4262	0.5535	cuticular protein RR-2 motif 59 [Bombyx mori]
sw17937	BGIBMGA006093-TA	1	0.9634	1	0.4999	diablo [Drosophila melanogaster]
sw17936	BGIBMGA000672-TA	1.03697	1.0268	2.0826	1.3956	AGAP012048-PA [Anopheles gambiae str. PEST]
sw17927	BGIBMGA010909-TA	1.49457	1.747	3.8139	1.1486	Uncharacterized protein C14orf166B [Harpegnathos saltator]
sw17925	BGIBMGA003228-TA	1.16257	1.1578	0.363633	1.1508	hypothetical protein TcasGA2_TC008905 [Tribolium castaneum]
sw17912	BGIBMGA001860-TA	0.884533	1.9499	2.93297	7.1836	protein transport protein (SEC31), putative [Talaromyces stipitatus ATCC 10500]
sw17882	--	0.986533	1.0609	1.20403	0.3402	hypothetical protein TcasGA2_TC009802 [Tribolium castaneum]
sw17863	BGIBMGA000457-TA	1	1.2931	12.098	2.0996	PREDICTED: peroxidase [Apis mellifera]
sw17834	BGIBMGA013757-TA	1.33823	1.0083	2.46887	1.2645	chitin deacetylase 5b [Helicoverpa armigera]
sw17814	BGIBMGA007592-TA	2.95043	0.5271	0.649	7.1106	Protein takeout [Acromyrmex echinatior]
sw17813	BGIBMGA001796-TA	1	1	1	2.0504	Viral A-type inclusion protein repeat containing protein [Tetrahymena thermophila]
sw17809	BGIBMGA000452-TA	0.852867	0.3846	0.358567	1.3266	innexin 3 [Bombyx mori]
sw17808	BGIBMGA011209-TA	1	0.8987	1.4338	9.3128	zinc-containing alcohol dehydrogenase [Bombyx mori]
sw17805	BGIBMGA002739-TA	2.99137	1.7358	0.286933	0.9453	attacin precursor [Bombyx mori]
sw17796	BGIBMGA008829-TA	1.0891	1	0.249333	0.5928	serpin-24 [Bombyx mori]
sw17791	BGIBMGA006893-TA	0.9734	1.4858	1.4146	2.2843	cathepsin L like protein [Bombyx mori]
sw17771	BGIBMGA003095-TA	1	1.8834	17.3473	0.5554	cuticular protein RR-2 motif 58 [Bombyx mori]
sw17767	BGIBMGA001270-TA	1	1	1	0.3636	PREDICTED: similar to GA19944-PA [Nasonia vitripennis]
sw17753	BGIBMGA000028-TA	0.9869	1.3378	0.718867	2.4214	GG15312 [Drosophila erecta]
sw17714	BGIBMGA012693-TA	0.863633	0.884	1	0.4942	GA10404 [Drosophila pseudoobscura pseudoobscura]
sw17713	BGIBMGA008199-TA	0.9566	1.0179	0.8925	3.5406	hypothetical protein PTSG_00417 [Salpingoeca sp. ATCC 50818]
sw17712	BGIBMGA013342-TA	1	1	1	14.6879	RecName: Full=Apolipophorins; Contains: RecName: Full=Apolipophorin-2; AltName: Full=Apolipophorin II; AltName: Full=apoLp-2; Contains: RecName: Full=Apolipophorin-1; AltName: Full=Apolipophorin I; AltName: Full=apoLp-1; Flags: Precursor gb|AAB53254.1| apolipophorin precursor protein [Manduca sexta]
sw17703	BGIBMGA012865-TA	2.2579	0.9624	0.8544	18.7991	peptidoglycan recognition protein B [Samia cynthia ricini]
sw17701	BGIBMGA013078-TA	1	1	0.1025	0.4739	hypothetical protein Phum_PHUM128940 [Pediculus humanus corporis]
sw17690	BGIBMGA009800-TA	0.720433	0.8946	0.831833	4.7442	putative aldo-ketose reductase 1 [Papilio dardanus]
sw17688	BGIBMGA009084-TA	1	1	1	0.3774	hypothetical protein SORBIDRAFT_05g006266 [Sorghum bicolor]
sw17686	BGIBMGA002618-TA	1.01167	1	0.459133	1	AGAP006645-PD [Anopheles gambiae str. PEST]
sw17684	BGIBMGA000623-TA	0.817533	1.1798	2.43147	1.4926	titin1 [Bombyx mori]
sw17676	BGIBMGA005053-TA	0.9902	1	0.216533	0.2437	Ubiquitin carboxyl-terminal hydrolase 34 [Camponotus floridanus]
sw17673	--	1	1.4242	2.8899	2.3367	endonuclease-reverse transcriptase [Bombyx mori]
sw17661	BGIBMGA008016-TA	0.911233	1.5581	2.59423	4.7879	Waprin-Phi1 [Camponotus floridanus]
sw17642	BGIBMGA001796-TA	1.10347	0.9503	1.24967	2.3391	hypothetical protein SINV_08641 [Solenopsis invicta]
sw17637	BGIBMGA001929-TA	1.0281	0.7904	0.759567	2.68	PREDICTED: similar to estradiol 17 beta-dehydrogenase [Tribolium castaneum]
sw17630	BGIBMGA009689-TA	0.975533	1	1	0.0662	PREDICTED: uncharacterized protein C6orf105-like isoform 2 [Pongo abelii]
sw17622	BGIBMGA005320-TA	0.564	1.3702	0.166567	1.0536	Carboxypeptidase M [Acromyrmex echinatior]
sw17620	BGIBMGA010467-TA	1.11697	1.4776	1.0218	2.776	Dihydroxyacetone kinase [Harpegnathos saltator]
sw17614	BGIBMGA003111-TA	1	1.1505	1	0.4097	PREDICTED: similar to salivary/fat body serine carboxypeptidase [Tribolium castaneum]
sw17612	--	1.0659	1.7795	3.28237	0.9349	gag-pol polyprotein [Leptopilina clavipes]
sw17602	BGIBMGA009479-TA	1.55907	1.421	2.39327	6.1457	hypothetical protein STIAU_3143 [Stigmatella aurantiaca DW4/3-1]
sw17600	BGIBMGA009839-TA	1.0742	1.732	1.83037	2.344	GL14268 [Drosophila persimilis]
sw17585	BGIBMGA008116-TA	1	0.3086	1	1	CTP synthase [Harpegnathos saltator]
sw17573	BGIBMGA004227-TA	1.1565	1.4047	1.19963	3.0134	flap endonuclease-1 [Bombyx mori]
sw17571	BGIBMGA001276-TA	1	1.4589	1.8173	2.2331	cytochrome P450 333B11 [Manduca sexta]
sw17553	BGIBMGA004115-TA	1.29897	0.0492	0.030167	0.4594	putative cuticle protein CPH45 [Bombyx mori]
sw17552	BGIBMGA001073-TA	0.968867	0.7969	1.04147	0.2714	ethanolaminephosphotransferase [Aedes aegypti]
sw17551	BGIBMGA001752-TA	0.975333	1.0424	0.590633	0.4753	GE25038 [Drosophila yakuba]
sw17544	BGIBMGA007719-TA	0.967333	0.9106	1.16487	2.4963	Host cell factor [Harpegnathos saltator]
sw17532	BGIBMGA013078-TA	1	1	0.105367	0.6194	hypothetical protein SINV_14855 [Solenopsis invicta]
sw17530	--	0.655467	0.9919	0.289667	1.087	hypothetical protein EAI_00180 [Harpegnathos saltator]
sw17495	BGIBMGA006083-TA	1	1.0654	3.3634	2.2073	carbonyl reductase [Heliothis virescens]
sw17492	BGIBMGA002486-TA	0.855167	2.4865	6.102	13.3618	alpha 1,2-mannosidase [Spodoptera frugiperda]
sw17483	BGIBMGA010061-TA	1	0.1269	0.898033	2.7781	trypsin precursor Hz8 [Helicoverpa zea]
sw17459	BGIBMGA004537-TA	1	1	1	0.1339	hypothetical protein DAPPUDRAFT_48090 [Daphnia pulex]
sw17454	BGIBMGA007622-TA	0.9858	0.803	1.38703	5.1788	Nuclear pore complex protein Nup205 [Harpegnathos saltator]
sw17452	BGIBMGA008729-TA	1	1	1	0.0477	hypothetical protein TcasGA2_TC004616 [Tribolium castaneum]
sw17451	BGIBMGA011145-TA	1	1.2535	1	0.391	PREDICTED: putative fatty acyl-CoA reductase CG5065-like [Acyrthosiphon pisum]
sw17430	BGIBMGA009551-TA	1.17117	1	2.4597	1	serine proteinase-like protein [Bombyx mori]
sw17425	BGIBMGA003943-TA	0.969967	2.1085	3.09743	0.4746	cytochrome P450 CYP9A19 [Bombyx mori]
sw17420	BGIBMGA002412-TA	0.941967	1.0582	0.278733	0.1748	hypothetical protein TcasGA2_TC011033 [Tribolium castaneum]
sw17419	BGIBMGA010917-TA	1	1.5898	2.13793	1.039	yellow-fb [Bombyx mori]
sw17400	BGIBMGA003437-TA	1	1	1	0.2415	PREDICTED: similar to AGAP006609-PA [Tribolium castaneum]
sw17399	BGIBMGA007935-TA	1.04873	0.9713	3.7469	2.8137	phosphoribosylaminoimidazole carboxylase, phosphoribosylaminoimidazole succinocarboxamide synthetase [Bombyx mori]
sw17397	BGIBMGA000028-TA	0.923567	1.3341	0.840133	2.1566	cell division protein kinase 2 [Culex quinquefasciatus]
sw17387	BGIBMGA008127-TA	1	0.9677	1	0.1631	TPA: putative cuticle protein [Bombyx mori]
sw17383	BGIBMGA014040-TA	1.0212	0.7886	0.713633	0.4295	hypothetical protein TcasGA2_TC014326 [Tribolium castaneum]
sw17382	BGIBMGA007920-TA	1.86827	0.3102	0.052433	1	cuticular protein analogous to peritrophins 3-D2 [Tribolium castaneum]
sw17377	BGIBMGA013002-TA	0.820033	0.912	0.2392	0.6626	AGAP003783-PA [Anopheles gambiae str. PEST]
sw17370	BGIBMGA009107-TA	1.01917	0.7309	0.858	2.5188	glutathione S-transferase sigma 2 [Bombyx mori]
sw17365	BGIBMGA006874-TA	0.690967	1	0.037367	0.0741	chitinase [Tenebrio molitor]
sw17363	BGIBMGA013261-TA	1.06753	0.9796	0.463767	0.2677	phosphatidylethanolamine binding protein isoform 1 [Bombyx mori]
sw17360	BGIBMGA010783-TA	1	1	1	0.1156	Nuclear hormone receptor HR96 [Acromyrmex echinatior]
sw17350	BGIBMGA010471-TA	0.973467	0.9108	2.35723	1.017	Nesprin-1 [Harpegnathos saltator]
sw17348	--	0.862567	0.7163	1.09633	4.4016	Putative uncharacterized transposon-derived protein F52C9.6 [Camponotus floridanus]
sw17347	BGIBMGA012351-TA	2.15323	1.0611	1	0.137	PREDICTED: similar to ENSANGP00000013517 [Nasonia vitripennis]
sw17331	BGIBMGA006179-TA	1.45953	0.5954	0.902233	0.3263	GI13357 [Drosophila mojavensis]
sw17320	--	1.2945	1.1543	2.3402	1.9513	zinc finger transcription factor [Plasmodium berghei strain ANKA]
sw17314	--	0.8388	0.7388	0.492067	1.5586	hypothetical protein HMPREF9455_00300 [Dysgonomonas gadei ATCC BAA-286]
sw17304	BGIBMGA001343-TA	1.095	1.1976	2.51023	1.7004	PREDICTED: similar to AGAP010478-PA [Tribolium castaneum]
sw17274	BGIBMGA006820-TA	1	1	1	3.1231	conserved hypothetical protein [Pediculus humanus corporis]
sw17260	--	0.870433	0.705	0.7488	0.4537	phosphatidylinositol 4-kinase, putative [Plasmodium falciparum 3D7]
sw17248	--	1	2.2168	4.74697	6.2459	protein phosphatase 2a, regulatory subunit b' [Plasmodium yoelii yoelii str. 17XNL]
sw17246	BGIBMGA004437-TA	1	1	1	0.4971	Pallidin [Harpegnathos saltator]
sw17244	BGIBMGA007269-TA	1	0.4287	1	0.5485	conserved hypothetical protein [Culex quinquefasciatus]
sw17238	--	0.4539	1	0.135767	1	fatty-acyl CoA reductase 1 [Ostrinia nubilalis]
sw17231	BGIBMGA006502-TA	1	1	1	0.154	hypothetical protein TTHERM_00421020 [Tetrahymena thermophila]
sw17228	BGIBMGA006791-TA	1.19813	0.8634	2.3298	4.591	conserved hypothetical protein [Culex quinquefasciatus]
sw17226	--	1	1.0002	2.66757	0.8466	GJ18360 [Drosophila virilis]
sw17224	--	0.9743	1.6524	2.7889	2.6445	hypothetical protein TTHERM_00145290 [Tetrahymena thermophila]
sw17222	--	1.09917	0.8335	1.2898	0.4569	cytochrome c oxidase subunit VIb/COX12 [Rhipicephalus sanguineus]
sw17221	BGIBMGA007845-TA	1.0146	0.8358	0.9513	0.479	mitochondrial ribosomal protein, L51, putative [Aedes aegypti]
sw17209	--	1.17773	1.464	3.69713	2.0657	insect intestinal mucin 3 [Mamestra configurata]
sw17172	--	1.13987	1.134	1.04993	0.4133	MBF2 [Bombyx mori]
sw17168	BGIBMGA008530-TA	1	1.405	3.83123	0.9245	hypothetical protein LOAG_13063 [Loa loa]
sw17160	--	1	0.2362	1	1	--
sw17141	BGIBMGA004286-TA	1.23733	0.7221	1.5649	6.0344	hypothetical protein LOC100216500 [Bombyx mori]
sw17139	BGIBMGA001498-TA	1	1.134	1	4.8732	PREDICTED: similar to synaptic vesicle protein [Tribolium castaneum]
sw17137	--	1	1	1	0.3083	chromosome-associated kinesin KIF4A [Entamoeba dispar SAW760]
sw17124	--	1	0.2205	1	1	GL20021 [Drosophila persimilis]
sw17097	BGIBMGA002690-TA	1.04143	2.8542	2.3185	2.2459	unknown [Picea sitchensis]
sw17086	--	1.1022	1.1276	0.637333	0.2014	tubulointerstitial nephritis antigen [Bombyx mori]
sw17071	--	0.881733	1.061	0.4869	0.524	Uncharacterized MFS-type transporter C19orf28-like protein [Camponotus floridanus]
sw17049	--	1.25023	0.4239	1.54553	0.8978	methylenetetrahydrofolate reductase 2 [Puccinia graminis f. sp. tritici CRL 75-36-700-3]
sw17026	--	1.021	0.8421	0.7823	0.493	mitochondrial 28S ribosomal protein S28 [Culex quinquefasciatus]
sw17020	--	0.947367	0.6811	1.39293	16.9092	endonuclease and reverse transcriptase-like protein [Bombyx mori]
sw16976	--	0.9884	0.8448	1.7301	3.2203	histidine-rich protein [Plasmodium lophurae]
sw16970	--	0.873533	1.0482	0.448633	0.9391	predicted protein [Nectria haematococca mpVI 77-13-4]
sw16941	--	1	1	0.454667	1	hypothetical protein IscW_ISCW007190 [Ixodes scapularis]
sw16930	BGIBMGA006192-TA	1.2578	1.0262	2.74353	2.1949	class 2 transcription repressor NC2 beta subunit DR1 [Glossina morsitans morsitans]
sw16922	BGIBMGA011272-TA	1.0498	1.2086	2.79003	2.097	TGF beta-inducible nuclear protein 1 [Bombyx mori]
sw16899	--	1	1	1	0.4942	hypothetical protein [Paramecium tetraurelia strain d4-2]
sw16879	--	1	1.7658	2.30557	2.4029	GE11105 [Drosophila yakuba]
sw16854	BGIBMGA007767-TA	1	1.5621	5.50823	1.4548	glycerophosphoryl diester phosphodiesterase [Bombyx mori]
sw16817	--	1	1	1	0.0698	--
sw16813	--	1	0.9295	8.73973	0.4929	AGAP009405-PA [Anopheles gambiae str. PEST]
sw16793	BGIBMGA011309-TA	0.837767	1	0.198367	0.9327	PREDICTED: similar to GA19313-PA [Tribolium castaneum]
sw16777	--	1	1.0469	0.239767	0.258	--
sw16761	--	0.9137	0.8364	0.8614	2.631	ARID/BRIGHT DNA binding domain-containing protein [Dictyostelium fasciculatum]
sw16753	--	0.8391	1.1619	2.59257	1.5521	methyl-accepting chemotaxis sensory transducer [Desulfotomaculum acetoxidans DSM 771]
sw16750	--	1	1.3761	5.28787	1.8203	cytochrome P450 [Culex quinquefasciatus]
sw16749	--	1	1	5.68353	31.8106	Histidine-rich glycoprotein precursor [Schistosoma japonicum]
sw16747	--	1	0.7422	0.8337	0.3597	aryl hydrocarbon receptor, putative [Pediculus humanus corporis]
sw16735	--	0.9523	1	0.4915	1	hypothetical protein TcasGA2_TC007025 [Tribolium castaneum]
sw16729	--	0.659133	0.4857	2.54277	1.9679	voltage gated chloride channel domain-containing protein [Toxoplasma gondii ME49]
sw16704	BGIBMGA003221-TA	1.07717	1.6148	3.0202	2.1596	PREDICTED: probable nucleolar GTP-binding protein 1-like [Acyrthosiphon pisum]
sw16699	--	1	0.8233	1.2431	3.6859	hypothetical protein VL3_5180 [Saccharomyces cerevisiae VL3]
sw16695	BGIBMGA006332-TA	1	1	1	0.3458	AGAP001415-PA [Anopheles gambiae str. PEST]
sw16672	BGIBMGA003263-TA	1	1	1	0.2133	PREDICTED: hypothetical protein LOC408476 [Apis mellifera]
sw16669	--	1	1.2818	1	2.7326	predicted protein [Phaeodactylum tricornutum CCAP 1055/1]
sw16650	--	0.918567	1	0.077433	0.089	hypothetical protein [Leishmania major strain Friedlin]
sw16645	BGIBMGA010621-TA	1	1.2298	1	3.6311	AGAP010198-PA [Anopheles gambiae str. PEST]
sw16642	--	1.41127	1.2095	1.44687	0.3754	hypothetical protein AURANDRAFT_70520 [Aureococcus anophagefferens]
sw16638	BGIBMGA000309-TA	0.662533	1	0.070467	1	Synapsin [Harpegnathos saltator]
sw16619	BGIBMGA011775-TA	1.059	2.1593	3.96513	5.1399	PREDICTED: tRNA-splicing endonuclease subunit Sen34-like [Apis mellifera]
sw16610	BGIBMGA012697-TA	2.44147	0.7716	0.107567	0.0922	hypothetical protein TcasGA2_TC013304 [Tribolium castaneum]
sw16608	--	0.824467	1	0.060567	1	--
sw16604	--	1	1	1	2.2258	PREDICTED: similar to BEL12_AG transposon polyprotein [Nasonia vitripennis]
sw16597	BGIBMGA009728-TA	1	1	0.4877	0.3588	ecdysis triggering hormone preproprotein [Bombyx mori]
sw16581	--	0.998433	0.746	0.225967	1	ecdysone 20-hydroxylase [Bombyx mori]
sw16575	BGIBMGA000185-TA	1	0.7991	1	2.3734	Pod-EPPT [Podocoryna carnea]
sw16566	BGIBMGA003274-TA	0.883633	1	0.023733	1	hCG2004566 [Homo sapiens]
sw16560	BGIBMGA006260-TA	0.887833	0.7374	0.460867	1.1657	GA27045 [Drosophila pseudoobscura pseudoobscura]
sw16552	BGIBMGA007893-TA	0.396533	0.9071	2.4785	24.9134	putative cuticle protein CPG49 [Bombyx mori]
sw16543	BGIBMGA008860-TA	1	1	0.081333	1	hexamerin 70b [Apis mellifera]
sw16532	BGIBMGA000158-TA	1	1.0351	3.31097	1.8508	ecdysone oxidase [Bombyx mori]
sw16525	--	0.894167	1.2558	0.6245	0.453	hypothetical protein AOR_1_1180144 [Aspergillus oryzae RIB40]
sw16494	BGIBMGA003592-TA	0.808167	0.4067	0.353567	1.561	Lix1 protein [Bombyx mori]
sw16492	BGIBMGA010768-TA	1	0.1665	1	1	conserved hypothetical protein [Oscillatoria sp. PCC 6506]
sw16491	BGIBMGA013055-TA	1	1	1	0.299	PREDICTED: zinc finger homeobox protein 4 [Monodelphis domestica]
sw16467	BGIBMGA004164-TA	1.1745	2.618	1.40947	1.7484	Transcription factor AP-1 [Camponotus floridanus]
sw16465	BGIBMGA013051-TA	1	1.569	2.15903	1.3032	hemolymph proteinase 19 [Manduca sexta]
sw16450	BGIBMGA012894-TA	1	0.8436	1	5.139	adenosine deaminase-related growth factor-like protein [Mamestra brassicae]
sw16447	BGIBMGA004176-TA	1.20893	1	0.013267	0.0468	GI20099 [Drosophila mojavensis]
sw16440	BGIBMGA012887-TA	1	2.2936	1	0.0833	hypothetical protein TcasGA2_TC005119 [Tribolium castaneum]
sw16424	BGIBMGA009138-TA	1.05057	0.7818	1.00583	0.401	hypothetical protein DAPPUDRAFT_304699 [Daphnia pulex]
sw16399	BGIBMGA000500-TA	1.62637	1	0.0596	1	PREDICTED: hypothetical protein LOC100646249 [Bombus terrestris]
sw16398	BGIBMGA003710-TA	1	1.0182	2.35103	1.8896	hypothetical protein EAI_01349 [Harpegnathos saltator]
sw16388	BGIBMGA007401-TA	1	0.4978	1	0.5206	hypothetical protein AaeL_AAEL009662 [Aedes aegypti]
sw16385	--	1	1	1	4.0515	hypothetical protein TcasGA2_TC014180 [Tribolium castaneum]
sw16376	BGIBMGA009006-TA	1	1.4446	2.22223	0.8527	cytochrome P450 [Papilio xuthus]
sw16356	BGIBMGA011556-TA	1	0.919	1	0.0466	DUF233 protein [Heliothis virescens]
sw16334	--	1.07237	0.7531	2.05477	0.8618	hypothetical protein SINV_16564 [Solenopsis invicta]
sw16332	BGIBMGA004683-TA	1.00047	3.769	6.42903	0.8544	carboxyl/choline esterase CCE017a [Helicoverpa armigera]
sw16325	BGIBMGA004366-TA	0.9749	1.0681	1.01373	0.4428	DNA primase [Faecalibacterium cf. prausnitzii KLE1255]
sw16310	BGIBMGA012149-TA	1.49487	0.7621	2.30373	0.5633	hypothetical protein [Trichomonas vaginalis G3]
sw16307	BGIBMGA010371-TA	1	1.3296	1	2.2151	hypothetical protein TcasGA2_TC000957 [Tribolium castaneum]
sw16305	--	1.15343	1	0.265133	0.0557	carboxypeptidase inhibitor [Bombyx mori]
sw16302	BGIBMGA000844-TA	1	1	1	0.0441	amino acid transporter protein [Glossina morsitans morsitans]
sw16281	BGIBMGA009127-TA	0.962	0.6133	0.368033	0.9367	conserved hypothetical protein [Culex quinquefasciatus]
sw16279	BGIBMGA000868-TA	0.9242	0.9326	0.463867	1.8662	cytochrome P450 CYP4L6 [Bombyx mori]
sw16277	BGIBMGA008061-TA	1	0.2424	1	1	aminopeptidase N-6 [Helicoverpa armigera]
sw16275	BGIBMGA009685-TA	1.06427	0.4636	1.10557	0.5035	PREDICTED: hypothetical protein [Nasonia vitripennis]
sw16268	BGIBMGA013997-TA	1	1.012	1	0.1879	conserved hypothetical protein [Culex quinquefasciatus]
sw16265	--	0.758667	1.1495	0.422133	1.1318	hypothetical protein AaeL_AAEL009989 [Aedes aegypti]
sw16251	--	1.10003	1.4166	1.8154	0.3661	hypothetical protein EAG_04860 [Camponotus floridanus]
sw16212	BGIBMGA001739-TA	0.827833	0.8331	2.22593	1.0179	signal transducer and activator of transcription [Bombyx mori]
sw16210	BGIBMGA001879-TA	1	1.2454	1	0.4737	hypothetical protein NCU09781 [Neurospora crassa OR74A]
sw16203	BGIBMGA012221-TA	1.33813	1.4002	2.36653	1.2178	Transferrin [Acromyrmex echinatior]
sw16191	BGIBMGA000166-TA	1	0.9085	1	0.1427	cuticular protein RR-2 motif 132 [Bombyx mori]
sw16187	BGIBMGA013760-TA	1	1.8971	9.58663	12.5605	Hdd1-like protein [Trichoplusia ni]
sw16178	BGIBMGA010895-TA	1	1.7147	1	0.4889	agmatinase [Capnocytophaga sp. oral taxon 338 str. F0234]
sw16168	BGIBMGA010213-TA	1	1.6467	1	2.6459	serine protease inhibitor 11 [Bombyx mori]
sw16168	BGIBMGA010213-TA	0.798967	1.962	2.97283	3.3472	serine protease inhibitor 11 [Bombyx mori]
sw16160	BGIBMGA014057-TA	1.2649	0.3586	0.181033	0.5759	FATP [Manduca sexta]
sw16154	BGIBMGA001312-TA	1	0.8784	1	2.248	tetratricopeptide repeat protein 7A [Culex quinquefasciatus]
sw16138	--	1	0.4619	1	0.1182	--
sw16127	BGIBMGA013509-TA	1.30203	0.8919	1	0.3255	PREDICTED: similar to AGAP002691-PA [Tribolium castaneum]
sw16124	BGIBMGA007495-TA	0.9739	1.0224	0.5927	0.4313	hypothetical protein [Saimiriine herpesvirus 2]
sw16121	BGIBMGA009715-TA	1	1.1267	1	2.0953	early chorion protein [Bombyx mori]
sw16112	BGIBMGA012177-TA	0.749533	1	0.408333	1.1379	transcription elongation regulator 1 (ca150) [Aedes aegypti]
sw16098	--	3.677	0.2495	1.5548	3.3091	methionine aminopeptidase [Segniliparus rotundus DSM 44985]
sw16093	BGIBMGA008194-TA	1.0062	0.965	0.373467	1.2062	hypothetical protein 24 [Lonomia obliqua]
sw16089	BGIBMGA009997-TA	1	0.7161	1	0.1924	AGAP000697-PA [Anopheles gambiae str. PEST]
sw16073	BGIBMGA005266-TA	0.790533	2.2607	1.6125	3.1113	cytochrome P450 CYP333B8 [Zygaena filipendulae]
sw16057	BGIBMGA010948-TA	0.739667	1	0.109533	1	hypothetical protein LOC100327241 [Bombyx mori]
sw16054	BGIBMGA001137-TA	1.1111	1.2706	1.15923	2.719	thymidylate synthase isoform 2 [Bombyx mori]
sw16053	BGIBMGA004209-TA	1.2032	0.1534	0.1207	0.222	hypothetical protein BRAFLDRAFT_117631 [Branchiostoma floridae]
sw16042	BGIBMGA004870-TA	3.2382	0.8248	5.0194	0.8956	carboxylesterase [Helicoverpa armigera]
sw16040	BGIBMGA002808-TA	1.1182	1.0102	0.8849	0.4944	GG10584 [Drosophila erecta]
sw16038	BGIBMGA010118-TA	1.09963	0.5944	1.2218	0.4456	hypothetical protein AaeL_AAEL004113 [Aedes aegypti]
sw16035	BGIBMGA013932-TA	0.914233	0.9218	1.51653	2.0268	serine protease inhibitor 7 [Bombyx mori]
sw16031	BGIBMGA012072-TA	0.955867	0.846	1	0.4772	PREDICTED: mucolipin-3-like [Bombus terrestris]
sw16023	BGIBMGA001899-TA	1.01413	1.3527	0.071233	0.3868	PREDICTED: similar to shavenoid CG13209-PA [Tribolium castaneum]
sw16014	BGIBMGA004044-TA	1	1	1	0.2323	chemosensory protein 11 [Bombyx mori]
sw16011	BGIBMGA000043-TA	0.739867	1	0.011433	1	PREDICTED: hypothetical protein [Tribolium castaneum]
sw16007	--	1	0.3404	1	1	transposase IS66 [Methanospirillum hungatei JF-1]
sw16006	BGIBMGA002018-TA	0.7533	0.7983	0.1761	1.3511	laminin A chain, putative [Pediculus humanus corporis]
sw16003	BGIBMGA007729-TA	1.03033	1	0.156467	1	serine protease inhibitor 6 [Bombyx mori]
sw15988	--	1.16363	0.7772	2.09277	1	putative thymidylate kinase [Heliconius melpomene]
sw15982	BGIBMGA001098-TA	1	1	1	0.3544	Arylsulfatase B [Camponotus floridanus]
sw15972	--	1	1	1	0.3925	PREDICTED: protein turtle homolog A-like [Acyrthosiphon pisum]
sw15948	BGIBMGA005382-TA	0.972267	1.2208	1.397	3.558	DNA cytosine-5 methyltransferase [Bombyx mori]
sw15945	BGIBMGA004630-TA	1.27283	1.7346	0.9784	2.2121	small heat shock protein 22.2 [Cydia pomonella]
sw15932	--	0.7192	0.8128	0.382067	0.4635	PREDICTED: hypothetical protein LOC100444813 [Pongo abelii]
sw15923	--	1	2.1797	3.4007	1.1235	endonuclease-reverse transcriptase [Bombyx mori]
sw15921	BGIBMGA014150-TA	1	0.8954	3.72213	7.4668	Chain A, Crystal Structure Of Beta-Glucosidase From Termite Neotermes Koshunensis In Complex With Para-Nitrophenyl-Beta-D-Glucopyranoside]
sw15901	BGIBMGA005261-TA	1	1	1	0.1083	GF24132 [Drosophila ananassae]
sw15894	BGIBMGA011224-TA	1	1	1	6.0563	hypothetical protein AaeL_AAEL013145 [Aedes aegypti]
sw15893	BGIBMGA001457-TA	1.1253	1.2251	0.975467	2.0973	PREDICTED: hypothetical protein LOC100576394 [Apis mellifera]
sw15892	--	0.923667	1.3196	1.16313	0.2953	conserved hypothetical protein [Culex quinquefasciatus]
sw15887	BGIBMGA014043-TA	1	0.8627	1	0.2267	cytochrome p450 CYP4S1 [Helicoverpa armigera]
sw15885	BGIBMGA012634-TA	1	0.9186	1	0.0831	Lipase 3 [Acromyrmex echinatior]
sw15875	BGIBMGA006235-TA	1	1.3076	1.47867	0.3963	scavenger receptor cysteine-rich protein [Culex quinquefasciatus]
sw15872	BGIBMGA010480-TA	1	1.389	2.3777	4.1296	--
sw15868	BGIBMGA009323-TA	0.695133	1	0.370867	1	PREDICTED: similar to 3-hydroxyisobutyrate dehydrogenase [Nasonia vitripennis]
sw15866	BGIBMGA006534-TA	1.33917	0.8049	1.3965	2.0111	GM15209 [Drosophila sechellia]
sw15842	BGIBMGA002041-TA	1	1	1	0.1796	hypothetical protein TcasGA2_TC006641 [Tribolium castaneum]
sw15839	--	0.940467	1.0346	0.290633	0.8836	GH21290 [Drosophila grimshawi]
sw15828	BGIBMGA006540-TA	1	1.4357	1	0.0952	hypothetical protein [Trichomonas vaginalis G3]
sw15825	BGIBMGA009012-TA	0.9438	0.8073	1.389	0.4228	mitochondrial cytochrome c [Bombyx mori]
sw15817	--	0.989767	0.8742	0.476567	1.0016	GF16668 [Drosophila ananassae]
sw15815	BGIBMGA011495-TA	0.7317	3.6581	0.1319	1.4544	moricin I [Hyblaea puera]
sw15810	BGIBMGA003469-TA	1.30657	1	2.81997	1	PREDICTED: similar to poly A binding protein isoform 4 [Tribolium castaneum]
sw15805	BGIBMGA004818-TA	1.27423	0.9857	0.6817	0.3332	distal antenna [Tribolium castaneum]
sw15775	BGIBMGA003736-TA	1	0.99	7.23547	0.2311	odorant binding protein [Bombyx mori]
sw15761	BGIBMGA014057-TA	1	1	1	0.0809	FATP [Manduca sexta]
sw15751	BGIBMGA009148-TA	1	1.9203	3.17207	1.8316	Sushi, von Willebrand factor type A, EGF and pentraxin domain-containing protein 1 [Harpegnathos saltator]
sw15746	--	0.8411	0.7857	0.7574	0.3447	RarD protein, DMT superfamily transporter [Streptomyces flavogriseus ATCC 33331]
sw15744	BGIBMGA013159-TA	0.826867	0.7429	1	0.3489	PREDICTED: similar to RH74717p [Nasonia vitripennis]
sw15716	--	1	0.8168	1	0.4571	GH15600 [Drosophila grimshawi]
sw15694	BGIBMGA012607-TA	3.6192	1	1	0.4155	cuticular protein RR-1 motif 16 [Bombyx mori]
sw15691	BGIBMGA011457-TA	1	1.8454	3.04763	0.1841	Chain A, Crystal Structure Of Epiphyas Postvittana Takeout 1 pdb|3E8W|A Chain A, Crystal Structure Of Epiphyas Postvittana Takeout 1]
sw15689	BGIBMGA005977-TA	1.60957	0.7849	1.68507	0.1088	C-type lectin 5 [Bombyx mori]
sw15675	BGIBMGA010533-TA	1	1	1	2.5903	predicted protein [Bifidobacterium bifidum NCIMB 41171]
sw15663	BGIBMGA000334-TA	2.23717	0.9717	0.494533	0.4902	cuticular protein RR-1 motif 37 [Bombyx mori]
sw15650	BGIBMGA000330-TA	1	0.6473	10.5984	0.052	TPA: putative cuticle protein [Bombyx mori]
sw15628	--	2.0162	1.45	0.540467	0.3618	--
sw15626	BGIBMGA008042-TA	1	1.3429	4.57367	1.6829	carbonic anhydrase [Aedes aegypti]
sw15620	BGIBMGA009392-TA	0.473833	1.4996	0.3998	0.2325	CG13813 [Drosophila melanogaster]
sw15605	BGIBMGA002698-TA	1.16847	1.4431	3.8814	0.9298	alpha-esterase 3 [Bombyx mori]
sw15602	BGIBMGA014224-TA	1	1	1	0.2	yellow-f [Bombyx mori]
sw15591	--	1	0.4929	1	1	methylase, putative [Mycobacterium avium subsp. avium ATCC 25291]
sw15577	BGIBMGA010743-TA	1	1	1	0.0668	GA11424 [Drosophila pseudoobscura pseudoobscura]
sw15569	BGIBMGA011773-TA	1.15237	0.4783	0.5766	2.8703	spliced leader 175 kDa protein [Ascaris suum]
sw15564	--	1.08317	0.9108	1.05673	0.418	Glycosyltransferase, family GT8 [Ectocarpus siliculosus]
sw15541	BGIBMGA003049-TA	0.725133	0.709	0.820133	0.3368	glycerol-3-phosphate dehydrogenase isoform 1 [Bombyx mori]
sw15533	BGIBMGA001282-TA	0.8899	0.936	0.465033	1.1183	rCG59107, isoform CRA_b [Rattus norvegicus]
sw15525	BGIBMGA013489-TA	1	1.0479	1	0.4676	hypothetical protein AaeL_AAEL005174 [Aedes aegypti]
sw15523	BGIBMGA004158-TA	0.903733	1.0181	0.7134	0.4851	achintya [Bombyx mori]
sw15515	BGIBMGA002624-TA	0.5961	1	0.040267	1	GA24858 [Drosophila pseudoobscura pseudoobscura]
sw15513	BGIBMGA005105-TA	0.598567	0.8504	0.276467	0.8212	PREDICTED: similar to conserved hypothetical protein [Tribolium castaneum]
sw15509	BGIBMGA003660-TA	0.853733	0.582	0.104333	0.6766	hypothetical protein TcasGA2_TC014184 [Tribolium castaneum]
sw15506	BGIBMGA012594-TA	1	0.7059	1.90133	0.0239	cuticular protein RR-1 motif 19 [Bombyx mori]
sw15506	BGIBMGA012594-TA	1	0.86	1	0.0253	cuticular protein RR-1 motif 19 [Bombyx mori]
sw15503	BGIBMGA009199-TA	0.839467	0.7199	1.05493	0.3427	PREDICTED: solute carrier family 22 member 21-like [Bombus terrestris]
sw15499	BGIBMGA013880-TA	1.01897	1	0.088267	1	AGAP005126-PA [Anopheles gambiae str. PEST]
sw15495	BGIBMGA012454-TA	1	1	1	0.1278	PREDICTED: putative defense protein 3-like [Bombus terrestris]
sw15479	BGIBMGA006671-TA	1.02227	0.7898	1.28917	2.6731	aquaporin AQP-Gra2 [Grapholita molesta]
sw15474	BGIBMGA010093-TA	1.0727	0.908	0.4423	0.7776	glutathione S-transferase epsilon 5 [Bombyx mori]
sw15469	BGIBMGA004237-TA	1	1.9231	2.43167	2.9322	hypothetical protein Gmet_0293 [Geobacter metallireducens GS-15]
sw15465	BGIBMGA003452-TA	3.61013	1.7302	0.812667	0.5789	hypothetical protein TcasGA2_TC012174 [Tribolium castaneum]
sw15461	BGIBMGA012596-TA	6.58053	1.2762	1	0.0145	cuticular protein RR-1 motif 17 [Bombyx mori]
sw15460	BGIBMGA012596-TA	5.52797	1.4634	1	0.0101	cuticular protein RR-1 motif 17 [Bombyx mori]
sw15458	BGIBMGA011631-TA	0.824933	0.8547	0.439833	1.0366	hypothetical protein AaeL_AAEL003733 [Aedes aegypti]
sw15456	BGIBMGA011888-TA	1	0.8592	0.5506	2.031	actin binding [Aedes aegypti]
sw15450	BGIBMGA006803-TA	1.2065	1.7927	4.8633	0.8897	integrin beta G subunit [Strongylocentrotus purpuratus]
sw15439	BGIBMGA009801-TA	1.0666	1.1477	0.0993	0.1928	aldo-keto reductase [Heliothis virescens]
sw15436	BGIBMGA000835-TA	1.47737	1.3473	2.74803	2.2479	PREDICTED: hypothetical protein LOC100648386 [Bombus terrestris]
sw15432	BGIBMGA000291-TA	1	1.538	5.43137	0.4281	PREDICTED: similar to ENSANGP00000024436 [Nasonia vitripennis]
sw15429	BGIBMGA001230-TA	1	1.6496	4.01423	8.5747	PREDICTED: similar to otopetrin [Tribolium castaneum]
sw15423	BGIBMGA007951-TA	1.09667	1.0762	2.3971	1.2637	PREDICTED: similar to FPGS protein, partial [Nasonia vitripennis]
sw15422	BGIBMGA003258-TA	1	2.1117	1	1	pyruvate dehydrogenase kinase [Bombyx mori]
sw15413	BGIBMGA005336-TA	1.33127	1.2381	2.7999	0.7165	Juvenile hormone-inducible protein, putative [Aedes aegypti]
sw15396	BGIBMGA009714-TA	1	1.2082	12.8413	0.7241	cuticular protein hypothetical 1 [Bombyx mori]
sw15395	BGIBMGA004932-TA	0.956633	0.8065	0.389567	1.0471	PREDICTED: hypothetical protein LOC100645895 [Bombus terrestris]
sw15391	BGIBMGA013765-TA	1.0228	0.8564	0.9218	0.4567	PREDICTED: similar to Probable mitochondrial 28S ribosomal protein S16 (MRP-S16) [Tribolium castaneum]
sw15390	BGIBMGA010546-TA	0.8451	1.3213	0.6398	0.1159	prophenoloxidase activating enzyme [Helicoverpa armigera]
sw15388	BGIBMGA010998-TA	0.842367	1.3937	1.30043	2.035	receptor for activated C kinase, putative [Aedes aegypti]
sw15376	BGIBMGA002958-TA	1.40663	1	0.0175	1	GI13977 [Drosophila mojavensis]
sw15375	BGIBMGA012590-TA	1	1	1	0.2741	hypothetical protein SINV_08957 [Solenopsis invicta]
sw15372	BGIBMGA013129-TA	0.9281	1	0.274033	1	PREDICTED: glucosylceramidase-like [Acyrthosiphon pisum]
sw15370	BGIBMGA007439-TA	0.822967	1.3241	1.2765	0.0939	PREDICTED: zinc finger protein 146-like [Oryctolagus cuniculus]
sw15368	BGIBMGA009174-TA	1	1	1	2.2948	hypothetical protein TcasGA2_TC009265 [Tribolium castaneum]
sw15365	BGIBMGA010212-TA	1	1.4703	1	2.0677	serine protease inhibitor 3 [Bombyx mori]
sw15364	--	1	0.7565	1	0.4518	PREDICTED: similar to conserved hypothetical protein [Hydra magnipapillata]
sw15363	--	0.9632	1	0.051733	1	hypothetical protein NCLIV_065520 [Neospora caninum Liverpool]
sw15361	BGIBMGA004910-TA	1	1.0277	1.3802	0.3641	hypothetical protein AND_15368 [Anopheles darlingi]
sw15353	BGIBMGA000402-TA	1	0.4604	0.5006	0.2661	PREDICTED: similar to multiple inositol polyphosphate phosphatase [Tribolium castaneum]
sw15340	BGIBMGA012306-TA	1	1	1	0.2904	Angiopoietin-2 precursor, putative [Pediculus humanus corporis]
sw15330	BGIBMGA012019-TA	0.887433	0.7261	0.244533	5.2639	PREDICTED: selenium-binding protein 1-B-like [Acyrthosiphon pisum]
sw15318	BGIBMGA013759-TA	1	1	1	0.2299	hypothetical protein TcasGA2_TC010210 [Tribolium castaneum]
sw15311	--	0.6515	1	1	0.2862	matrix metalloproteinase 1 isoform 2 [Bombyx mori]
sw15310	BGIBMGA010786-TA	1	0.7814	1	8.7973	hypothetical protein SINV_11688 [Solenopsis invicta]
sw15294	BGIBMGA000347-TA	1	1.4424	2.63103	0.2395	TPA: putative cuticle protein [Bombyx mori]
sw15288	BGIBMGA010064-TA	1	0.2815	1	1	AGAP001147-PA [Anopheles gambiae str. PEST]
sw15269	--	1.11243	1.7369	1.14777	2.4994	PREDICTED: similar to argininosuccinate synthetase [Tribolium castaneum]
sw15267	BGIBMGA007626-TA	1	0.874	1	2.7756	shaking B, isoform F [Drosophila melanogaster]
sw15266	BGIBMGA001963-TA	1.4811	0.4744	2.21603	0.2472	carboxylesterase-like protein [Helicoverpa armigera]
sw15265	BGIBMGA001964-TA	1	0.6372	2.48797	0.8278	carboxylesterase-like protein [Helicoverpa armigera]
sw15256	BGIBMGA009844-TA	0.9154	0.9287	0.4578	0.6211	amyloid binding protein, putative [Ixodes scapularis]
sw15254	BGIBMGA013435-TA	1.0967	1	0.3565	0.789	synaptic vesicle transporter sVOP [Glossina morsitans morsitans]
sw15247	BGIBMGA007210-TA	0.7646	0.9937	0.494033	1.8253	PREDICTED: ATP-dependent Clp protease ATP-binding subunit clpX-like, mitochondrial-like [Bombus terrestris]
sw15238	BGIBMGA010627-TA	0.997967	1.1581	2.55057	0.4053	hypothetical protein [Papilio xuthus]
sw15226	BGIBMGA002958-TA	1.54367	3.6435	0.015333	0.0413	PREDICTED: similar to AGAP009091-PA [Tribolium castaneum]
sw15221	BGIBMGA011217-TA	1.2887	1.4646	0.2244	0.3339	fatty-acyl CoA reductase 1 [Ostrinia nubilalis]
sw15209	BGIBMGA013015-TA	1.19443	1	0.016067	1	PREDICTED: similar to CRAL/TRIO domain-containing protein [Tribolium castaneum]
sw15194	BGIBMGA004043-TA	0.742633	1	0.0208	1	chemosensory protein 14 [Bombyx mori]
sw15193	--	0.643	1	0.021633	1	chemosensory protein 13 [Bombyx mori]
sw15185	BGIBMGA001149-TA	19.0135	1	1	0.034	yellow protein [Bombyx mori]
sw15184	BGIBMGA006876-TA	1.20487	0.8161	0.639333	2.0306	PREDICTED: similar to argininosuccinate lyase [Nasonia vitripennis]
sw15174	BGIBMGA004035-TA	0.641967	0.941	0.2006	3.824	chemosensory protein [Bombyx mori]
sw15173	--	0.229133	0.1056	0.064533	1	elastase [Manduca sexta]
sw15170	BGIBMGA009142-TA	1	1	1	0.0601	mannosyl-glycoprotein endo-beta-N-acetylglucosamidase family protein [Anaerococcus vaginalis ATCC 51170]
sw15159	BGIBMGA009633-TA	1	0.8519	2.17273	1.0083	RecName: Full=Chorion class A protein L12; Flags: Precursor emb|CAA33563.1| A.L12 [Bombyx mori]
sw15151	BGIBMGA004421-TA	1.0337	1.0395	0.7189	0.2719	tubulointerstitial nephritis antigen [Bombyx mori]
sw15137	BGIBMGA011724-TA	1.0887	0.3845	0.449733	0.4121	cuticular protein hypothetical 17 [Bombyx mori]
sw15134	BGIBMGA006905-TA	0.747433	1.1089	0.181667	1.0079	hypothetical protein TcasGA2_TC002989 [Tribolium castaneum]
sw15127	BGIBMGA002222-TA	1.0156	0.6709	0.3355	0.8292	glutathione S-transferase delta 2 [Bombyx mori]
sw15116	BGIBMGA002178-TA	0.6601	1	0.4552	1	cytochrome P450, family 337, subfamily a, polypeptide 1 [Bombyx mori]
sw15098	--	1.3003	0.4701	0.643233	0.3493	PREDICTED: similar to HrTT-1-like isoform 2 [Ciona intestinalis]
sw15096	--	1	1	1	0.2987	--
sw15070	BGIBMGA007625-TA	1	1.0111	1	0.4484	PREDICTED: innexin shaking-B-like [Acyrthosiphon pisum]
sw15053	--	1	1	1	0.1993	hypothetical protein SMAC_06434 [Sordaria macrospora k-hell]
sw15049	BGIBMGA011226-TA	1	1.0245	1	0.2952	Organic cation transporter protein [Acromyrmex echinatior]
sw15045	BGIBMGA013171-TA	1	0.9671	4.17847	2.3252	Phosphorylase b kinase gamma catalytic chain, skeletal muscle isoform [Harpegnathos saltator]
sw15034	BGIBMGA007463-TA	1	1.5169	2.29663	2.8365	hypothetical protein TcasGA2_TC005983 [Tribolium castaneum]
sw15021	BGIBMGA013972-TA	1	1.6355	2.0315	1.1642	PREDICTED: similar to HERPUD family member 2 [Tribolium castaneum]
sw15014	BGIBMGA007408-TA	0.8539	1.118	0.4514	0.8008	3-hydroxyacyl-CoA dehydrogenase [Bombyx mori]
sw15005	--	1	1.4729	3.66137	1.1804	--
sw14979	BGIBMGA002952-TA	1	1.0654	1	0.2096	PREDICTED: similar to Neural-cadherin precursor (Cadherin-N protein) (DN-cadherin) [Tribolium castaneum]
sw14960	BGIBMGA004695-TA	0.9992	0.875	0.411	2.1585	high mobility group protein A [Bombyx mori]
sw14952	--	1	1	1	0.1055	cuticular protein RR-1 motif 15 [Bombyx mori]
sw14951	--	0.997233	1.5054	1.44827	4.7321	hypothetical protein AaeL_AAEL000304 [Aedes aegypti]
sw14949	BGIBMGA007192-TA	1.19583	1.2427	2.90657	1.519	RNA-binding protein NOB1 [Camponotus floridanus]
sw14933	BGIBMGA007858-TA	1.0136	1.2438	2.3561	2.1884	zeta-class glutathione S-transferase [Bombyx mori]
sw14929	BGIBMGA004226-TA	1	0.8456	1	0.4472	pacifastin-related serine protease inhibitor precursor [Locusta migratoria migratorioides]
sw14927	BGIBMGA008268-TA	1	0.9951	7.56227	0.9837	Xanthine dehydrogenase/oxidase [Harpegnathos saltator]
sw14925	BGIBMGA011658-TA	1.2368	1.477	2.8052	1.398	glutathione S-transferase omega 1 [Bombyx mandarina]
sw14922	--	1	0.9435	1	0.255	Chain A, Crystal Structure Of Suppressor Of Variegation 4-20 Homolog 2]
sw14913	BGIBMGA004040-TA	0.6071	1.3091	2.45173	0.4613	chemosensory protein 8 [Bombyx mori]
sw14912	BGIBMGA004041-TA	0.4661	0.6574	0.0431	0.3586	chemosensory protein 7 [Bombyx mori]
sw14909	BGIBMGA009161-TA	1	1.5455	3.3325	3.6641	hypothetical protein Dvul_1788 [Desulfovibrio vulgaris DP4]
sw14899	BGIBMGA012013-TA	1.1156	0.7109	1.21967	0.4558	GJ12262 [Drosophila virilis]
sw14898	BGIBMGA005149-TA	0.610567	1.137	0.4465	1.3944	hypothetical protein SINV_02778 [Solenopsis invicta]
sw14888	BGIBMGA001078-TA	1	1	1	0.4014	receptor protein-tyrosine phosphatase 10d [Aedes aegypti]
sw14883	BGIBMGA013016-TA	6.0245	1.2674	1.23167	1.555	cellular retinaldehyde-binding protein [Bombyx mori]
sw14882	BGIBMGA013015-TA	1.22883	1	0.009	0.0817	CRAL/TRIO domain-containing protein [Culex quinquefasciatus]
sw14879	BGIBMGA011458-TA	1.77467	1.6451	6.78923	1	juvenile hormone binding protein [Bombyx mori]
sw14878	BGIBMGA013085-TA	0.818967	0.9881	0.4335	2.3653	vitellogenic carboxypeptidase [Culex quinquefasciatus]
sw14859	BGIBMGA013041-TA	1.05733	1	0.007133	0.0572	hypothetical protein TcasGA2_TC015587 [Tribolium castaneum]
sw14857	BGIBMGA008044-TA	0.9957	1.0157	1.2786	2.2924	PREDICTED: mitochondrial carrier homolog 1 isoform 2 [Sus scrofa]
sw14852	BGIBMGA001891-TA	0.7345	1	0.0491	1	carboxypeptidase B-like [Bombyx mori]
sw14847	BGIBMGA001098-TA	0.990933	1	0.080867	0.1855	Arylsulfatase B [Camponotus floridanus]
sw14841	BGIBMGA010319-TA	1	1	1	0.1646	AGAP011680-PA [Anopheles gambiae str. PEST]
sw14839	BGIBMGA014597-TA	1	1	1	0.476	GD10487 [Drosophila simulans]
sw14819	BGIBMGA013529-TA	1	0.8984	1	0.3649	hypothetical protein [Capra hircus]
sw14816	BGIBMGA009392-TA	0.425633	1.2893	0.257833	0.1906	GF22424 [Drosophila ananassae]
sw14804	BGIBMGA002573-TA	1.32403	0.9979	0.488367	1.0423	acyl-CoA oxidase [Heliothis virescens]
sw14801	BGIBMGA014257-TA	1	0.7312	1.42847	16.6013	hypothetical protein DAPPUDRAFT_303730 [Daphnia pulex]
sw14787	BGIBMGA006066-TA	1	0.2798	1	1	alpha amylase [Bombyx mori]
sw14786	BGIBMGA008167-TA	1.50677	0.8247	2.6117	0.2042	prolylcarboxypeptidase, putative [Aedes aegypti]
sw14779	--	3.20437	1	0.115933	0.1328	MiaB-like tRNA modifying protein YliG [Denitrovibrio acetiphilus DSM 12809]
sw14775	BGIBMGA003551-TA	0.925567	0.7651	1.3705	15.7413	GK15293 [Drosophila willistoni]
sw14774	BGIBMGA008465-TA	5.11367	1	0.026167	1	cuticular protein glycine-rich 7 [Bombyx mori]
sw14771	BGIBMGA001390-TA	1.51327	1.0773	2.70127	0.6146	Tumor suppressor p53-binding protein 1 [Harpegnathos saltator]
sw14766	BGIBMGA013756-TA	1.39703	1.1923	2.5474	1.9321	chitin deacetylase 5b [Helicoverpa armigera]
sw14760	BGIBMGA012919-TA	0.9307	0.8878	0.8908	0.4421	Serine/threonine-protein phosphatase 1 regulatory subunit 10 [Acromyrmex echinatior]
sw14742	BGIBMGA013269-TA	1	2.5139	13.1624	3.1535	Alpha-tocopherol transfer protein-like [Harpegnathos saltator]
sw14737	BGIBMGA006103-TA	1	0.7542	1	2.3913	unknown [Zea mays]
sw14734	BGIBMGA013445-TA	3.4046	1	0.0513	1	hypothetical protein EAG_02891 [Camponotus floridanus]
sw14733	BGIBMGA003361-TA	1	1	1	2.272	Karyopherin beta 3 [Papilio xuthus]
sw14732	BGIBMGA013026-TA	0.993867	1	0.040433	0.1458	hypothetical protein G5I_11002 [Acromyrmex echinatior]
sw14730	--	0.764867	1	1	3.2138	hypothetical protein TTHERM_00471040 [Tetrahymena thermophila]
sw14717	BGIBMGA001969-TA	1.18473	1	0.1268	1	hypothetical protein TcasGA2_TC009506 [Tribolium castaneum]
sw14687	BGIBMGA011342-TA	0.864267	1	0.1528	1	fibroinase [Bombyx mori]
sw14685	BGIBMGA014018-TA	1	1	1	0.3979	PREDICTED: anoctamin-8-like isoform 3 [Bombus terrestris]
sw14661	BGIBMGA010104-TA	1.40777	1.3793	2.1516	1.8964	Thioredoxin domain-containing protein 12 precursor [Osmerus mordax]
sw14648	BGIBMGA010419-TA	0.935	1.028	0.410567	1.2963	saposin-related [Bombyx mori]
sw14638	BGIBMGA011699-TA	0.656833	0.5126	2.03973	3.0715	hypothetical protein CGSSp9vBS293_00135 [Streptococcus pneumoniae SP-BS293]
sw14629	BGIBMGA004075-TA	1.54603	2.6104	13.3455	13.0544	putative cuticle protein CPG36 [Bombyx mori]
sw14623	BGIBMGA005463-TA	1	1	1	3.0558	trypsin [Daphnia pulex]
sw14616	BGIBMGA007279-TA	1	1.5402	4.43387	0.5489	hypothetical protein SINV_12524 [Solenopsis invicta]
sw14601	BGIBMGA003224-TA	1	1	1	0.2026	GD12547 [Drosophila simulans]
sw14575	BGIBMGA007547-TA	1.31993	0.6578	2.00453	0.5362	antennal esterase CarE6 [Spodoptera exigua]
sw14557	BGIBMGA009517-TA	1	1	1	0.0971	PREDICTED: DNA topoisomerase 3-beta-1-like [Bombus terrestris]
sw14556	BGIBMGA004423-TA	0.594733	0.8108	0.346433	1.3471	AT25787p [Drosophila melanogaster]
sw14555	BGIBMGA002907-TA	0.8487	1.4703	3.59307	0.6047	diapause bioclock protein [Bombyx mori]
sw14554	BGIBMGA002908-TA	1	1.081	2.05537	2.1855	CD37 antigen, isoform CRA_a [Rattus norvegicus]
sw14546	BGIBMGA012591-TA	1.07233	0.9968	1.16057	2.0109	hypothetical protein TcasGA2_TC009713 [Tribolium castaneum]
sw14545	BGIBMGA012609-TA	0.967467	0.519	0.376367	1.3814	AAA family ATPase [Bombyx mori]
sw14519	--	1	1	1	0.0106	GK18296 [Drosophila willistoni]
sw14508	BGIBMGA003678-TA	2.03903	1	0.039867	1	hypothetical protein TcasGA2_TC004653 [Tribolium castaneum]
sw14507	BGIBMGA012453-TA	1.01427	1.6154	2.51813	3.4483	neuropeptide receptor B3 [Bombyx mori]
sw14505	BGIBMGA008241-TA	2.10643	1	0.022067	0.0318	PREDICTED: similar to mixed lineage kinase [Tribolium castaneum]
sw14500	BGIBMGA007203-TA	1	1	1	0.4831	FrgA protein [Myxococcus xanthus DK 1622]
sw14489	BGIBMGA014014-TA	1.50297	2.9991	5.19063	11.7367	juvenile hormone acid methyltransferase [Bombyx mori]
sw14488	--	0.655733	1	0.3699	1	endonuclease-reverse transcriptase [Bombyx mori]
sw14464	BGIBMGA005532-TA	1.1791	0.9938	1.2695	0.4825	GI24191 [Drosophila mojavensis]
sw14459	BGIBMGA007146-TA	1	1.3423	3.77323	1.2952	kynureninase [Bombyx mori]
sw14454	BGIBMGA004294-TA	1.41647	4.6287	7.02057	10.2931	HMG176 isoform D [Mamestra configurata]
sw14448	BGIBMGA003348-TA	0.829967	0.9492	0.304333	1	PREDICTED: similar to CG1078 CG1078-PA [Tribolium castaneum]
sw14438	BGIBMGA003116-TA	0.865067	0.769	0.965833	2.5877	aspartate aminotransferase [Bombyx mori]
sw14431	BGIBMGA013163-TA	1	1.792	5.16957	4.8253	cuticular protein RR-1 motif 56 [Bombyx mori]
sw14430	BGIBMGA002670-TA	1.04123	1.002	0.3646	2.0267	lipase-1 [Bombyx mori]
sw14416	BGIBMGA008464-TA	2.79317	1	0.017067	1	GA10962 [Drosophila pseudoobscura pseudoobscura]
sw14400	BGIBMGA005753-TA	4.40197	0.8468	0.8508	0.1293	hypothetical protein ACMV_19070 [Acidiphilium multivorum AIU301]
sw14394	BGIBMGA006744-TA	1	1.1334	1	2.6512	endonuclease-reverse transcriptase [Bombyx mori]
sw14348	BGIBMGA012777-TA	1.28357	1.1403	2.772	9.0148	serine protease 24 [Mamestra configurata]
sw14346	BGIBMGA005923-TA	3.91987	1	0.175267	1	hypothetical protein EAG_03142 [Camponotus floridanus]
sw14336	BGIBMGA012792-TA	0.904033	1.0935	0.755267	16.3733	35kDa protease [Bombyx mori]
sw14331	BGIBMGA007286-TA	0.958833	0.8703	0.396667	1.74	RecName: Full=Ommochrome-binding protein; Short=OBP; AltName: Full=YCP; Flags: Precursor gb|AAA29324.1| ommochrome-binding protein [Manduca sexta]
sw14324	BGIBMGA007231-TA	0.965733	1	0.4282	1.2208	Kinesin motor domain containing protein [Tetrahymena thermophila]
sw14312	BGIBMGA013448-TA	1.05357	1.0187	0.601867	0.314	SPARC [Bombyx mori]
sw14311	BGIBMGA009544-TA	1	3.1087	43.8838	5.4979	integument esterase 2 [Bombyx mori]
sw14310	BGIBMGA013737-TA	1	0.9535	0.4026	1.005	hemolymph proteinase 16 [Manduca sexta]
sw14293	BGIBMGA010919-TA	1	1.3126	3.05533	1.1573	hypothetical protein TcasGA2_TC016278 [Tribolium castaneum]
sw14278	BGIBMGA007219-TA	1	0.2561	1	0.2784	PREDICTED: ubiquitin carboxyl-terminal hydrolase 31-like isoform 1 [Apis mellifera]
sw14275	BGIBMGA004867-TA	1	1.1952	1	0.489	ABC oligopeptide transporter periplasmic component [Lactobacillus delbrueckii subsp. bulgaricus ND02]
sw14274	BGIBMGA010478-TA	1.09403	1.4556	2.11247	1.4993	GH13807 [Drosophila grimshawi]
sw14267	BGIBMGA013793-TA	1.80683	0.8047	3.35197	0.9135	juvenile hormone epoxide hydrolase-like protein 4 [Bombyx mori]
sw14255	BGIBMGA004261-TA	1	0.5673	2.94533	2.4129	capsid protein [Nilaparvata lugens commensal X virus]
sw14252	BGIBMGA004492-TA	1	1.1088	3.3959	1.9879	zinc finger protein MYND domain-containing protein, putative [Pediculus humanus corporis]
sw14247	BGIBMGA008971-TA	1.04817	0.0624	0.036067	0.0347	PREDICTED: similar to CG34145 CG34145-PA [Tribolium castaneum]
sw14235	BGIBMGA005449-TA	1.00387	0.8911	1.2565	3.4624	GG22190 [Drosophila erecta]
sw14197	BGIBMGA002531-TA	1	1.2397	1	0.198	PREDICTED: angiotensin-converting enzyme-like [Bombus terrestris]
sw14161	BGIBMGA013277-TA	0.9315	1.0278	2.18307	3.4995	AGAP008544-PA [Anopheles gambiae str. PEST]
sw14148	--	1.92347	1.1269	1.44737	0.2869	GF18575 [Drosophila ananassae]
sw14147	BGIBMGA002114-TA	0.843733	1	0.3264	1	hypothetical protein AND_17225 [Anopheles darlingi]
sw14129	BGIBMGA001264-TA	1.04947	2.1828	1.31213	2.7446	hypothetical protein [Bombyx mori]
sw14102	BGIBMGA009179-TA	1	1.1963	6.36973	13.5843	AGAP002353-PA [Anopheles gambiae str. PEST]
sw14094	BGIBMGA006269-TA	0.910733	1.0674	0.3758	1.5009	PREDICTED: similar to CG8507 CG8507-PA [Tribolium castaneum]
sw14090	BGIBMGA003950-TA	1.03613	1.1765	2.63107	2.0718	PREDICTED: solute carrier family 23 member 1-like [Bombus terrestris]
sw14088	BGIBMGA003656-TA	1	1.2675	4.9764	4.0035	cystathionine gamma-lyase [Bombyx mori]
sw14085	BGIBMGA008054-TA	1	1	1	0.2414	viral A-type inclusion protein [Trichomonas vaginalis G3]
sw14083	BGIBMGA010402-TA	0.7749	1	0.0707	1	mitochondrial aldehyde dehydrogenase [Bombyx mori]
sw14076	BGIBMGA001231-TA	1	2.8316	8.25743	3.7502	PREDICTED: similar to otopetrin [Tribolium castaneum]
sw14075	BGIBMGA001231-TA	1	2.431	11.2095	3.6869	PREDICTED: similar to otopetrin [Tribolium castaneum]
sw14064	BGIBMGA000326-TA	0.929567	1.073	0.194367	0.024	cuticular protein RR-1 motif 44 [Bombyx mori]
sw14047	BGIBMGA004801-TA	1	0.1902	0.125967	1	PREDICTED: zinc carboxypeptidase A 1-like [Apis mellifera]
sw14045	BGIBMGA013186-TA	1.6965	1	0.113367	1	p53 [Bombyx mori]
sw14043	BGIBMGA003314-TA	1	0.9551	1	0.3176	hypothetical protein TcasGA2_TC014363 [Tribolium castaneum]
sw14042	--	0.970833	1.0036	0.3821	0.64	hypothetical protein AaeL_AAEL008667 [Aedes aegypti]
sw14035	BGIBMGA000772-TA	1	1	1	0.1795	juvenile hormone esterase 1 [Bombyx mori]
sw14028	BGIBMGA005605-TA	1	1	1	0.1051	Solute carrier family 2, facilitated glucose transporter member 8 [Harpegnathos saltator]
sw14003	BGIBMGA002668-TA	0.946267	1	0.036267	1	AGAP008005-PA [Anopheles gambiae str. PEST]
sw13991	--	1	1	1	0.0135	fibrohexamerin precursor [Bombyx mori]
sw13989	BGIBMGA002847-TA	0.917933	1	0.243233	0.1318	GJ17640 [Drosophila virilis]
sw13985	BGIBMGA001164-TA	1.14143	0.6554	0.6083	3.4222	juvenile hormone binding protein brP-2095 [Bombyx mori]
sw13983	BGIBMGA007906-TA	1	0.9832	1	0.4912	hypothetical protein TcasGA2_TC004400 [Tribolium castaneum]
sw13973	BGIBMGA012188-TA	0.9185	1	0.048567	1	PREDICTED: UDP-glucose 6-dehydrogenase-like [Apis mellifera]
sw13968	BGIBMGA005226-TA	1.04483	1	1	0.4796	ATP-binding cassette transporter subfamily G member Bm3 [Bombyx mori]
sw13967	BGIBMGA007278-TA	1.32047	1.6974	5.92493	0.4871	similar to CG5304-PA [Papilio xuthus]
sw13966	BGIBMGA012520-TA	1.06533	0.8496	0.653167	0.4091	GA14359 [Drosophila pseudoobscura pseudoobscura]
sw13963	BGIBMGA011149-TA	1	1	1	0.3012	FAR-like protein V [Ostrinia scapulalis]
sw13962	BGIBMGA011149-TA	1	1	1	0.4117	fatty-acyl CoA reductase 4 [Ostrinia nubilalis]
sw13959	BGIBMGA008018-TA	1.39513	1.5101	2.24987	1.3009	aminopeptidase N 2 [Mamestra configurata]
sw13955	BGIBMGA004691-TA	1	2.0273	1	2.1625	parp [Bombyx mori]
sw13946	BGIBMGA001506-TA	1	0.4836	1	1	pancreatic lipase-like protein [Epiphyas postvittana]
sw13944	BGIBMGA000880-TA	1.09147	0.8771	2.53077	2.238	PREDICTED: similar to ATP-dependent RNA and DNA helicase [Tribolium castaneum]
sw13942	BGIBMGA012114-TA	1.0826	0.5057	1	0.4485	neuropeptide receptor A10 [Bombyx mori]
sw13935	BGIBMGA012171-TA	0.921367	1.1128	1	0.4946	GCN5-related N-acetyltransferase [Frankia sp. EUN1f]
sw13930	BGIBMGA003913-TA	0.903233	0.9154	1.38337	2.0656	--
sw13909	BGIBMGA012604-TA	1	1	1	0.1635	cuticular protein RR-1 motif 14 [Bombyx mori]
sw13909	BGIBMGA012604-TA	1	1	1	0.178	cuticular protein RR-1 motif 14 [Bombyx mori]
sw13907	BGIBMGA002564-TA	1.22807	1.4173	0.0072	0.1852	PREDICTED: hypothetical protein [Hydra magnipapillata]
sw13905	BGIBMGA001534-TA	0.865167	1	0.038167	1	delta(9)-desaturase, putative [Aedes aegypti]
sw13903	--	0.869767	1.1345	0.484567	0.8271	seroin 2 [Bombyx mori]
sw13900	BGIBMGA008803-TA	1.72443	1.5801	1.49737	3.53	seminal fluid protein HACP044 [Heliconius erato]
sw13888	BGIBMGA004535-TA	0.901033	0.7467	1.59853	0.398	hypothetical protein TcasGA2_TC001468 [Tribolium castaneum]
sw13887	BGIBMGA000005-TA	1	1.1896	2.11027	1.3142	CYP4BB1 [Neanthes virens]
sw13871	BGIBMGA005589-TA	1.12583	1	0.028967	1	Trinucleotide repeat-containing gene 6C protein [Harpegnathos saltator]
sw13868	BGIBMGA006680-TA	1.14887	2.4561	3.1404	3.6359	hypothetical protein AaeL_AAEL006660 [Aedes aegypti]
sw13865	BGIBMGA002679-TA	0.9958	1.3476	2.39677	1.5916	GK25841 [Drosophila willistoni]
sw13862	BGIBMGA009465-TA	1	0.7662	1	0.439	tRNA guanosine-2'-O-methyltransferase TRM13-like protein [Harpegnathos saltator]
sw13853	BGIBMGA011074-TA	1.21563	0.6352	0.8969	0.2851	conserved hypothetical protein [Culex quinquefasciatus]
sw13847	BGIBMGA010439-TA	2.19143	2.268	0.467667	2.1552	lysozyme precursor [Bombyx mori]
sw13846	--	0.7777	1	3.21987	1	nimrod B [Bombyx mori]
sw13841	BGIBMGA013465-TA	1	1.3675	1	4.2868	high-affinity choline transporter [Trichoplusia ni]
sw13838	BGIBMGA010356-TA	1	1	1	0.2248	synaptotagmin I [Bombyx mori]
sw13824	BGIBMGA003855-TA	1.367	0.5221	1	12.4533	--
sw13806	BGIBMGA014209-TA	1	1.9258	4.07817	0.3695	hypothetical protein AND_04693 [Anopheles darlingi]
sw13775	BGIBMGA002945-TA	1.29367	1.4678	2.01403	5.2166	putative alcohol dehydrogenase [Bombyx mori]
sw13773	BGIBMGA004306-TA	1	0.2332	0.676667	0.2165	Srp54 [Culex quinquefasciatus]
sw13753	BGIBMGA012101-TA	1.3179	1.0339	0.356767	0.6991	hypothetical protein TcasGA2_TC010371 [Tribolium castaneum]
sw13742	BGIBMGA001793-TA	1.76073	1.3308	0.127333	0.1637	RecName: Full=Sericin 1; AltName: Full=Silk gum protein; Flags: Precursor dbj|BAD00700.1| sericin 1B [Bombyx mori]
sw13739	--	1	1	1	0.3675	PREDICTED: metal transporter CNNM2-like [Apis mellifera]
sw13737	BGIBMGA011695-TA	1.37313	1.1776	0.2792	0.7319	hypothetical protein AaeL_AAEL003882 [Aedes aegypti]
sw13720	BGIBMGA005898-TA	1.0454	1.6356	3.10883	4.6675	Protein abrupt [Harpegnathos saltator]
sw13718	--	1	1	1	0.4023	GL24991 [Drosophila persimilis]
sw13714	BGIBMGA008161-TA	1.50843	2.555	1	1.7848	hypothetical protein [Papilio xuthus]
sw13706	BGIBMGA010819-TA	1.0934	0.7641	0.904967	0.4808	mitochondrial ribosomal protein S25 [Bombyx mori]
sw13693	BGIBMGA000939-TA	1	1	1	10.0087	PREDICTED: similar to CG14689 CG14689-PA [Tribolium castaneum]
sw13684	--	1	0.143	1	1	alpha-esterase 19 isoform 2 [Bombyx mori]
sw13676	BGIBMGA005487-TA	1	1	1	2.2701	PREDICTED: similar to methyltransferase 10 domain containing [Tribolium castaneum]
sw13666	BGIBMGA012460-TA	0.977867	1.087	1.09217	0.4347	MFS transporter [Pseudomonas entomophila L48]
sw13664	--	0.997233	1	0.030667	1	voltage and ligand gated potassium channel, putative [Pediculus humanus corporis]
sw13662	BGIBMGA010288-TA	1	0.2972	1	1	UDP-glucosyltransferase [Bombyx mori]
sw13658	BGIBMGA000348-TA	1.21343	1.2839	2.0168	0.6191	putative cuticle protein CPR149 [Bombyx mori]
sw13656	BGIBMGA005490-TA	1.12077	1.429	2.01293	0.427	GG18234 [Drosophila erecta]
sw13648	BGIBMGA013273-TA	0.842967	0.7555	0.074567	0.8504	ACYPI002017 [Acyrthosiphon pisum]
sw13640	BGIBMGA003025-TA	1.21273	1.9736	2.0063	1.4714	PREDICTED: transmembrane protease serine 9-like [Pongo abelii]
sw13636	BGIBMGA010681-TA	1	1.5304	1.95293	3.7476	acyl-CoA desaturase [Bombyx mori]
sw13626	BGIBMGA002661-TA	1	1	1	0.1901	lipophorin receptor [Bombyx mori]
sw13623	BGIBMGA012133-TA	0.9097	0.7742	0.476133	0.3716	hypothetical protein EAG_13083 [Camponotus floridanus]
sw13595	--	1	1	1	0.149	--
sw13559	--	0.958367	0.5962	0.487833	0.4683	hypothetical protein DAPPUDRAFT_117311 [Daphnia pulex]
sw13550	BGIBMGA008610-TA	1	1	1	0.1414	PREDICTED: hypothetical protein LOC100651707 [Bombus terrestris]
sw13549	BGIBMGA008611-TA	1	1	1	0.0445	hypothetical protein TcasGA2_TC008340 [Tribolium castaneum]
sw13546	BGIBMGA011901-TA	1.2603	1.232	2.92807	0.5329	sericin 2 isoform 2 precursor [Bombyx mori]
sw13545	BGIBMGA012171-TA	0.972167	1.0636	0.810733	0.4279	hypothetical protein DAPPUDRAFT_209520 [Daphnia pulex]
sw13533	BGIBMGA005601-TA	1	0.9697	1	0.247	hypothetical protein SINV_10212 [Solenopsis invicta]
sw13529	BGIBMGA002669-TA	1	1.03	1	24.7133	insect intestinal lipase 6 [Mamestra configurata]
sw13528	--	1	0.8912	1	0.3767	GL21830 [Drosophila persimilis]
sw13515	BGIBMGA008642-TA	1	1	1	0.411	hypothetical protein Phum_PHUM253780 [Pediculus humanus corporis]
sw13504	BGIBMGA002603-TA	1.1677	2.2671	1.95297	1.2612	gustatory receptor candidate 25 [Tribolium castaneum]
sw13502	BGIBMGA014159-TA	1.1998	1.0886	1.02837	0.1388	hypothetical protein TcasGA2_TC007283 [Tribolium castaneum]
sw13499	BGIBMGA004205-TA	0.966567	0.8265	0.312767	1.8665	CarE [Spodoptera exigua]
sw13496	BGIBMGA012409-TA	0.329667	0.3561	0.470467	0.1836	hypothetical protein LOC564082 [Danio rerio]
sw13492	BGIBMGA009750-TA	0.6374	1	0.112333	1	PREDICTED: hypothetical protein LOC100645137 [Bombus terrestris]
sw13489	BGIBMGA013164-TA	1	1.2459	1	0.1988	Cell cycle checkpoint protein RAD1 [Acromyrmex echinatior]
sw13482	BGIBMGA000563-TA	1.9998	1.4547	2.03853	0.0571	tyrosine hydroxylase [Bombyx mandarina]
sw13479	BGIBMGA000496-TA	0.876833	0.7417	0.978133	0.212	PREDICTED: peptide transporter family 1-like [Bombus terrestris]
sw13473	BGIBMGA001173-TA	1.13137	0.8417	0.919033	9.2796	alkaline nuclease [Bombyx mori]
sw13471	BGIBMGA007860-TA	1.19753	1.1786	3.59603	2.1398	glutathione S-transferae zeta 2 [Bombyx mori]
sw13452	BGIBMGA012687-TA	0.7893	0.6945	0.286133	0.5571	transport protein Sec61 alpha subunit [Bombyx mori]
sw13445	BGIBMGA008778-TA	1	0.4325	1	1	PREDICTED: putative U5 small nuclear ribonucleoprotein 200 kDa helicase-like [Apis mellifera]
sw13441	BGIBMGA000013-TA	1.9761	1	0.003767	1	osiris 9 [Bombyx mori]
sw13429	--	1	1	1	0.0273	putative cuticle protein CPR151 [Bombyx mori]
sw13424	BGIBMGA005167-TA	1	1	1	4.3936	flavin-dependent monooxygenase FMO2 [Bombyx mori]
sw13419	--	1	2.2434	13.8819	3.5131	RecName: Full=Keratin-associated protein 4-5; AltName: Full=Keratin-associated protein 4.5; AltName: Full=Ultrahigh sulfur keratin-associated protein 4.5]
sw13414	BGIBMGA011996-TA	1	0.8364	1	2.1569	hypothetical protein IMG5_172260 [Ichthyophthirius multifiliis]
sw13410	--	0.773367	1	0.172367	1	endonuclease and reverse transcriptase-like protein [Bombyx mori]
sw13409	BGIBMGA007197-TA	1	1.0499	5.33663	0.5336	glycosyl hydrolase family 31 protein [Bombyx mori]
sw13404	BGIBMGA002432-TA	1	0.8995	1	0.4102	vacuolar proton translocating ATPase 116 kDa subunit a 1 [Culex quinquefasciatus]
sw13395	BGIBMGA007779-TA	0.971433	0.9093	0.8425	2.5645	microsomal glutathione transferase [Heliothis virescens]
sw13392	BGIBMGA004065-TA	0.8687	1.1824	0.6251	0.073	chemosensory protein 5 [Bombyx mori]
sw13391	BGIBMGA004067-TA	1	1.7371	0.7842	0.3222	chemosensory protein 2 [Bombyx mori]
sw13382	--	1.11463	0.2071	0.330033	1	Rap1 GTPase-activating protein 1 [Ascaris suum]
sw13379	BGIBMGA008082-TA	1.30173	0.3924	0.691133	1.2188	conserved hypothetical protein [Culex quinquefasciatus]
sw13377	BGIBMGA004056-TA	1.13493	0.5994	1	0.4306	hypothetical protein TcasGA2_TC009300 [Tribolium castaneum]
sw13371	BGIBMGA000327-TA	1.3629	1.5234	2.95817	0.041	cuticular protein RR-1 motif 43 [Bombyx mori]
sw13351	BGIBMGA000332-TA	0.956533	0.9079	3.70267	1	cuticular protein RR-1 motif 39 [Bombyx mori]
sw13350	BGIBMGA000331-TA	0.8577	1.3042	7.3056	0.1956	cuticular protein RR-1 motif 40 [Bombyx mori]
sw13341	BGIBMGA006297-TA	1.107	0.6981	0.3475	1.6762	Kal-1 protein [Bombyx mori]
sw13340	BGIBMGA009206-TA	1	1.2511	1	0.4846	succinate dehydrogenase, iron-sulfur subunit [Pediculus humanus corporis]
sw13334	--	0.9547	1.1018	0.4252	0.8053	Slimb [Danaus plexippus]
sw13331	BGIBMGA000757-TA	1.0031	0.7638	2.561	1.4429	programmed cell death 11-like protein [Spodoptera litura]
sw13314	BGIBMGA008462-TA	4.94733	1	0.010267	1	proteophosphoglycan 5 [Leishmania major strain Friedlin]
sw13308	BGIBMGA010945-TA	0.919267	1.5196	0.1942	0.6964	AGAP008780-PA [Anopheles gambiae str. PEST]
sw13296	BGIBMGA014590-TA	9.7517	0.6575	0.775	0.1147	AGAP000696-PA [Anopheles gambiae str. PEST]
sw13293	BGIBMGA006179-TA	1.19167	0.5473	0.8609	0.3353	GH10923 [Drosophila grimshawi]
sw13290	BGIBMGA013964-TA	1.07717	1	2.16123	1	vacuolar ATPase subunit C [Bombyx mori]
sw13283	--	1	1.4943	5.7172	1.3315	hypothetical protein [Trichomonas vaginalis G3]
sw13276	--	1	1	1	0.1871	alpha-actinin-4, putative [Pediculus humanus corporis]
sw13273	BGIBMGA007008-TA	1	1	1	32.4632	Voltage-dependent T-type calcium channel subunit alpha-1G [Acromyrmex echinatior]
sw13259	BGIBMGA013049-TA	0.861	1.1513	1.7246	2.7799	hemolymph proteinase 19 [Manduca sexta]
sw13255	BGIBMGA001842-TA	0.886433	0.7685	0.412033	1.2188	PREDICTED: transmembrane protein 214-like [Bombus terrestris]
sw13241	BGIBMGA007065-TA	0.604567	1	0.026067	1	Replicase polyprotein 1a [Acromyrmex echinatior]
sw13226	BGIBMGA009417-TA	1	1.4892	1.2567	3.2738	hypothetical protein G5I_02821 [Acromyrmex echinatior]
sw13223	BGIBMGA008502-TA	1	1	1	0.3643	hypothetical protein [Trichomonas vaginalis G3]
sw13218	BGIBMGA010447-TA	1.1152	0.9831	0.912567	0.2662	conserved hypothetical protein [Burkholderia ambifaria MEX-5]
sw13213	BGIBMGA003180-TA	0.9279	0.8288	0.435433	1.3346	zinc transporter [Culex quinquefasciatus]
sw13210	BGIBMGA002704-TA	1	1.2181	1	0.3011	Apolipoprotein D [Harpegnathos saltator]
sw13208	BGIBMGA009776-TA	0.9511	1.3445	4.7083	0.0299	cuticular protein hypothetical 4 [Bombyx mori]
sw13198	BGIBMGA013894-TA	0.977133	1.2401	1.77763	2.6511	hypothetical protein TcasGA2_TC004643 [Tribolium castaneum]
sw13194	BGIBMGA003325-TA	2.6414	0.746	2.2405	27.2802	unknown [Picea sitchensis]
sw13193	BGIBMGA008938-TA	1	1	1	0.0251	PREDICTED: transmembrane protease serine 9 [Apis mellifera]
sw13179	BGIBMGA008337-TA	1.26967	0.9938	0.837967	0.4088	butyrate response factor 1 (TIS11B protein) [Aedes aegypti]
sw13178	BGIBMGA011220-TA	1	1.3238	1	0.4522	GK24852 [Drosophila willistoni]
sw13175	BGIBMGA004515-TA	4.75713	1.1681	2.43013	1.6461	heat shock protein hsp23.7 [Bombyx mori]
sw13163	BGIBMGA009869-TA	1.09653	1.1922	3.03043	2.6994	troponin C type IIb [Apis mellifera]
sw13146	--	1	1	1	11.4671	--
sw13143	BGIBMGA013342-TA	0.693033	1.0864	0.305833	12.6162	apolipophorin [Galleria mellonella]
sw13132	BGIBMGA006529-TA	0.850367	0.8586	0.4205	0.2945	sugar transporter protein 3 [Bombyx mori]
sw13125	BGIBMGA003322-TA	1.04813	0.9505	1.39927	6.9155	unknown [Picea sitchensis]
sw13123	--	0.512567	0.837	1.03967	2.23	Four and a half LIM domains protein 2 [Acromyrmex echinatior]
sw13114	BGIBMGA008827-TA	0.901567	1	0.032833	0.068	serine protease inhibitor 20 [Bombyx mori]
sw13094	BGIBMGA008101-TA	1	1	1.1457	9.5442	serine proteinase [Samia cynthia ricini]
sw13079	BGIBMGA005673-TA	1	0.2104	1	1	gastric lipase-like protein [Epiphyas postvittana]
sw13075	BGIBMGA003718-TA	1.13553	0.6931	0.382667	0.7332	transporter [Glossina morsitans morsitans]
sw13074	BGIBMGA003719-TA	0.709	1.053	0.0289	0.0913	GD11078 [Drosophila simulans]
sw13072	--	2.65587	1.4138	2.2165	0.0468	cuticular protein glycine-rich 22 [Bombyx mori]
sw13071	BGIBMGA011456-TA	1	0.5751	5.57203	0.1643	proteophosphoglycan 5 [Leishmania major strain Friedlin]
sw13060	BGIBMGA012420-TA	1.22597	1	0.036433	1	AGAP002975-PA [Anopheles gambiae str. PEST]
sw13053	BGIBMGA006134-TA	1	0.9172	4.06787	0.9292	bap28, putative [Pediculus humanus corporis]
sw13044	BGIBMGA011078-TA	1	0.9965	7.65863	5.7513	DUF233 protein [Heliothis virescens]
sw13038	BGIBMGA002339-TA	1	1.9246	2.77093	1.6951	engulfment and cell motility ELM family protein [Dictyostelium discoideum AX4]
sw13037	BGIBMGA011731-TA	0.850933	1.5563	2.4906	1	cuticular protein hypothetical 8 [Bombyx mori]
sw13031	--	1	1.7454	1	3.3671	hypothetical protein CHLNCDRAFT_13956 [Chlorella variabilis]
sw13001	BGIBMGA012568-TA	1.1437	1.1121	2.05717	1.2829	Max-like protein X [Camponotus floridanus]
sw12982	--	1	1.02	1	0.4965	PREDICTED: hypothetical protein LOC100514598 [Sus scrofa]
sw12975	BGIBMGA002013-TA	0.975433	1.1963	0.9898	2.4346	importin 7, putative [Aedes aegypti]
sw12956	--	1	1	1	0.2439	hypothetical protein RCJMB04_2n18 [Gallus gallus]
sw12945	BGIBMGA012885-TA	1	1.1701	2.8109	0.6207	Alpha-tocopherol transfer protein-like [Camponotus floridanus]
sw12944	BGIBMGA001347-TA	0.631567	1.501	0.981333	11.4901	fibroin P25 [Bombyx mandarina]
sw12938	BGIBMGA008450-TA	0.969467	0.7042	1.1007	5.3151	PREDICTED: inositol-trisphosphate 3-kinase B-like isoform 2 [Acyrthosiphon pisum]
sw12936	BGIBMGA012958-TA	1.03133	1.0501	0.363333	0.5338	GD23040 [Drosophila simulans]
sw12930	BGIBMGA002868-TA	1.08163	1.1248	0.579967	0.3515	D-glucuronyl C5-epimerase [Harpegnathos saltator]
sw12921	BGIBMGA013416-TA	0.7905	1	0.087033	1	PREDICTED: hypothetical protein LOC100577168 [Apis mellifera]
sw12912	BGIBMGA001125-TA	0.965433	1.0146	0.795167	0.3797	PREDICTED: hypothetical protein LOC724831 [Apis mellifera]
sw12901	BGIBMGA000137-TA	1	1	1	3.1004	par-1 [Tribolium castaneum]
sw12899	BGIBMGA014227-TA	0.7673	0.7097	0.411867	1.9239	muscle myosin heavy chain [Papilio xuthus]
sw12898	BGIBMGA014227-TA	0.789233	0.7434	0.7552	2.0101	muscle myosin heavy chain [Papilio xuthus]
sw12893	--	1	1.4545	1	0.0363	conserved hypothetical protein [Leishmania mexicana MHOM/GT/2001/U1103]
sw12884	BGIBMGA014252-TA	2.02373	1	0.4569	0.6383	--
sw12874	BGIBMGA012637-TA	0.737767	1.1184	0.4262	0.4482	AGAP007079-PA [Anopheles gambiae str. PEST]
sw12871	BGIBMGA001018-TA	0.8455	0.7539	0.371167	3.8723	epoxide hydrolase [Aedes aegypti]
sw12865	BGIBMGA013938-TA	1.35147	4.2909	2.7444	6.5679	GH21525 [Drosophila grimshawi]
sw12830	BGIBMGA006977-TA	1	0.8287	1	0.3709	similar to Short-chain specific acyl-CoA dehydrogenase, mitochondrial precursor [Tribolium castaneum]
sw12829	--	1.4948	0.9774	0.8723	0.4156	hypothetical protein [Plasmodium berghei strain ANKA]
sw12821	BGIBMGA010505-TA	2.39947	0.725	2.3273	0.5291	carboxylesterase [Bombyx mori]
sw12813	--	0.8373	1.0767	0.4758	0.8443	--
sw12810	BGIBMGA007631-TA	1.0186	1.4803	2.16837	1.806	PREDICTED: nucleolar complex protein 4 homolog B-like isoform 2 [Bombus terrestris]
sw12796	BGIBMGA002538-TA	1	1	1	0.2752	AGAP003711-PD [Anopheles gambiae str. PEST]
sw12783	BGIBMGA006335-TA	0.8466	1.1567	0.3877	0.9257	PREDICTED: similar to conserved hypothetical protein [Tribolium castaneum]
sw12766	--	1	1	1	0.0876	hypothetical protein AaeL_AAEL002882 [Aedes aegypti]
sw12758	BGIBMGA008886-TA	1	1	1	0.1555	cellular retinaldehyde-binding protein [Culex quinquefasciatus]
sw12756	--	1.91387	1.2098	3.62037	0.5798	hypothetical protein TcasGA2_TC016235 [Tribolium castaneum]
sw12755	BGIBMGA009101-TA	1	2.233	1	0.7682	PREDICTED: similar to conserved hypothetical protein [Tribolium castaneum]
sw12749	BGIBMGA013197-TA	1	1	1	0.2457	conserved hypothetical protein [Pediculus humanus corporis]
sw12744	BGIBMGA008596-TA	0.820333	0.9364	1.36063	2.5771	Similar to Nuclear valosin-containing protein-like(NVLp) [Tribolium castaneum]
sw12736	--	1	0.7007	2.3345	0.0698	emb|CAA25698.1| histidine-rich protein [Plasmodium lophurae]
sw12726	BGIBMGA011423-TA	1.5307	0.8872	0.429867	0.0998	putative cuticle protein CPG42 [Bombyx mori]
sw12725	BGIBMGA000052-TA	0.4588	0.8333	0.176233	0.507	hypothetical protein SINV_03810 [Solenopsis invicta]
sw12713	BGIBMGA009259-TA	1	0.3043	0.398767	16.1004	otu domain-containing protein 6b [Ictalurus punctatus]
sw12697	BGIBMGA001419-TA	1	1.3401	1	10.8982	cytochrome P450 Cyp6b29 [Bombyx mandarina]
sw12690	BGIBMGA000488-TA	1	0.9042	1	0.4182	hypothetical protein EAG_01223 [Camponotus floridanus]
sw12689	--	2.03257	1.377	2.12793	0.7795	Rh-like protein [Manduca sexta]
sw12672	BGIBMGA003645-TA	1.06207	1.0511	1	0.4885	PREDICTED: similar to GA21085-PA isoform 2 [Tribolium castaneum]
sw12658	BGIBMGA008436-TA	1	1	1	0.3871	disheveled associated activator of morphogenesis [Aedes aegypti]
sw12654	--	1	1	1	0.3889	omega gliadin [Aegilops tauschii]
sw12651	BGIBMGA006160-TA	1.2596	1.0984	2.24517	0.712	L-threonine dehydrogenase [Bombyx mori]
sw12648	--	1	1.4663	5.0003	1.0406	Multiple epidermal growth factor-like domains protein 6-like [Xenopus (Silurana) tropicalis]
sw12646	BGIBMGA000496-TA	1	0.6408	0.8911	0.2318	oligopeptide transporter [Culex quinquefasciatus]
sw12643	BGIBMGA011309-TA	0.893933	1	0.2105	0.8377	PREDICTED: similar to GA19313-PA [Tribolium castaneum]
sw12632	BGIBMGA012255-TA	1	1	1	2.0701	hypothetical protein TcasGA2_TC003064 [Tribolium castaneum]
sw12614	BGIBMGA007379-TA	1	1	1	0.0464	conserved hypothetical protein [Pediculus humanus corporis]
sw12611	BGIBMGA007729-TA	1.17923	1	0.201667	0.059	serine protease inhibitor 6 [Bombyx mori]
sw12600	BGIBMGA014246-TA	1	1.2012	1.60143	2.1712	PREDICTED: similar to sodium-dependent phosphate transporter [Tribolium castaneum]
sw12596	BGIBMGA006977-TA	0.994633	0.9035	1.0648	0.4699	acyl-coa dehydrogenase [Aedes aegypti]
sw12577	BGIBMGA012501-TA	0.9438	1.866	2.3484	0.6817	GI11785 [Drosophila mojavensis]
sw12575	BGIBMGA012502-TA	1	1.152	1	0.4756	PREDICTED: hypothetical protein LOC413556 [Apis mellifera]
sw12571	BGIBMGA010030-TA	1.40413	2.1198	1.38037	6.724	hypothetical protein LOC100160144 [Acyrthosiphon pisum]
sw12568	BGIBMGA010367-TA	0.791533	1	0.023567	0.0424	hypothetical protein TcasGA2_TC015721 [Tribolium castaneum]
sw12552	BGIBMGA002600-TA	3.3429	1.1664	0.699733	0.1186	hypothetical protein DFA_01589 [Dictyostelium fasciculatum]
sw12550	BGIBMGA008222-TA	1.152	0.7597	0.356867	0.9343	promoting protein [Bombyx mori]
sw12549	BGIBMGA008574-TA	1.1055	1.4074	1.70357	2.3371	PREDICTED: hypothetical protein LOC100572307 [Acyrthosiphon pisum]
sw12542	BGIBMGA012452-TA	1.1618	0.6571	1	0.1539	carboxypeptidase 3 [Mamestra configurata]
sw12541	BGIBMGA005259-TA	1.85273	1	0.0261	0.0416	TPA: putative cuticle protein [Bombyx mori]
sw12530	BGIBMGA008358-TA	1	0.8492	1.16183	3.0172	GA26435 [Drosophila pseudoobscura pseudoobscura]
sw12527	BGIBMGA008471-TA	0.979667	1	0.201333	1	serine protease H99 [Tribolium castaneum]
sw12523	BGIBMGA005658-TA	4.22823	3.0304	1.31213	2.4926	gloverin 2 [Bombyx mori]
sw12518	--	1	1.3116	11.7019	2.4267	--
sw12505	BGIBMGA014011-TA	1	1	1	0.4221	TPA: multicopper oxidase 1 [Bombyx mori]
sw12504	BGIBMGA008001-TA	0.8814	0.8816	0.611833	0.4603	PREDICTED: similar to bridging integrator [Tribolium castaneum]
sw12500	BGIBMGA000226-TA	1	1	1	0.0112	cuticular protein RR-1 motif 47 [Bombyx mori]
sw12494	--	1.01293	0.5593	2.48197	3.2056	Muc1p [Saccharomyces cerevisiae AWRI796]
sw12490	BGIBMGA003950-TA	1	1.4118	1	2.809	Solute carrier family 23 member 2 [Camponotus floridanus]
sw12488	BGIBMGA006623-TA	0.8246	1.3488	1	0.2304	hypothetical protein AND_21662 [Anopheles darlingi]
sw12481	BGIBMGA009172-TA	0.748333	1.0182	1.4012	0.3088	low-density lipoprotein receptor (ldl) [Aedes aegypti]
sw12468	BGIBMGA006683-TA	1.25643	0.7858	0.845167	0.4839	PREDICTED: beta-1,3-glucosyltransferase-like, partial [Danio rerio]
sw12464	--	1	1	1	3.2191	--
sw12451	BGIBMGA006409-TA	1	1	1	0.1472	neuroparsin [Bombyx mori]
sw12446	BGIBMGA006156-TA	1	1	1	0.3898	sex-determining region y protein, sry [Aedes aegypti]
sw12443	BGIBMGA014521-TA	0.9083	1	1	2.0062	t complex protein [Culex quinquefasciatus]
sw12441	BGIBMGA001762-TA	1.21757	1.3507	1.8658	2.8549	hypothetical protein EAG_06943 [Camponotus floridanus]
sw12434	BGIBMGA003756-TA	1	1.0297	1	2.1477	--
sw12432	BGIBMGA009720-TA	1	0.8536	6.5959	1.0042	chorion class CB protein M5H4 precursor [Bombyx mori]
sw12430	BGIBMGA001064-TA	0.9828	1	0.152033	1	hypothetical protein DAPPUDRAFT_302681 [Daphnia pulex]
sw12422	BGIBMGA002077-TA	1.2187	1.3995	2.7683	1.3237	tan protein [Bombyx mori]
sw12408	--	1.32837	1	0.1748	1	GI16178 [Drosophila mojavensis]
sw12404	BGIBMGA014126-TA	0.793733	0.9267	1.04537	0.4445	hypothetical protein TcasGA2_TC012517 [Tribolium castaneum]
sw12398	BGIBMGA013328-TA	0.992167	0.6397	0.4057	0.5189	tudor staphylococcus/micrococcal nuclease [Bombyx mori]
sw12393	BGIBMGA003293-TA	1	1.4165	0.587633	19.3524	cytochrome P450, family 337, subfamily a, polypeptide 1 [Bombyx mori]
sw12392	BGIBMGA000207-TA	0.8192	0.8643	0.3538	0.5049	hypothetical protein TcasGA2_TC000836 [Tribolium castaneum]
sw12391	BGIBMGA000207-TA	1	1	1	0.0607	PREDICTED: fibrillin-2-like [Apis mellifera]
sw12378	BGIBMGA001142-TA	1.01863	0.8333	0.482267	1.2894	cyclin A [Bombyx mori]
sw12355	BGIBMGA011786-TA	0.950767	1.3924	2.08837	0.9085	ganglioside-induced differentiation-associated-protein [Bombyx mori]
sw12351	BGIBMGA013796-TA	1	1.4117	3.68617	2.5951	putative exonuclease [Carnobacterium sp. 17-4]
sw12347	BGIBMGA007061-TA	0.951233	1.1342	0.279667	0.5595	cathepsin B [Bombyx mori]
sw12346	BGIBMGA012657-TA	1	1	1	0.0645	cuticular protein RR-1 motif 52 [Bombyx mori]
sw12346	BGIBMGA012657-TA	1	1	1	0.051	cuticular protein RR-1 motif 52 [Bombyx mori]
sw12339	BGIBMGA004944-TA	1.34453	1.5326	2.24143	0.9837	bhlhzip transcription factor max/bigmax [Aedes aegypti]
sw12338	BGIBMGA002601-TA	1.42793	1.3905	0.6999	2.4578	hypothetical protein 35 [Lonomia obliqua]
sw12337	BGIBMGA011266-TA	0.418867	1	0.023833	0.1299	Sex-specific storage-protein 1; Short=SP 1; AltName: Full=Methionine-rich storage protein;
sw12335	BGIBMGA005156-TA	0.694633	0.9291	2.1738	5.3902	elongation of very long chain fatty acids protein 4 [Culex quinquefasciatus]
sw12330	BGIBMGA001820-TA	0.771467	1.4301	0.122433	1	dentin sialophosphoprotein precursor [Trichechus manatus latirostris]
sw12329	BGIBMGA010678-TA	1.08127	1	0.015067	1	GI24328 [Drosophila mojavensis]
sw12317	BGIBMGA009476-TA	1	2.1318	5.62507	0.4754	midgut carboxypeptidase 1 [Trichoplusia ni]
sw12301	BGIBMGA000698-TA	1	1.3421	1	0.2065	PREDICTED: neuralized-like protein 4-like [Bombus terrestris]
sw12288	BGIBMGA004519-TA	0.8356	1	0.4211	0.9377	PREDICTED: LOW QUALITY PROTEIN: carbohydrate sulfotransferase 4-like [Bombus terrestris]
sw12283	BGIBMGA000842-TA	2.80197	1.067	0.3414	0.7984	Similar to elongation of very long chain fatty acids protein 4 [Tribolium castaneum]
sw12282	BGIBMGA006857-TA	1	1.4689	2.8958	1.1303	inebriated protein [Manduca sexta]
sw12280	BGIBMGA008872-TA	1	1.3033	2.6858	0.3564	sodium-dependent phosphate transporter [Bombyx mori]
sw12276	BGIBMGA011629-TA	1	1	1	0.2302	--
sw12271	BGIBMGA013646-TA	0.900867	1.2271	0.1306	0.1998	hypothetical protein TcasGA2_TC003805 [Tribolium castaneum]
sw12248	BGIBMGA008806-TA	1.01917	0.8038	1	0.1922	Interactor protein for cytohesin exchange factors 1 [Harpegnathos saltator]
sw12242	BGIBMGA006081-TA	1	0.4139	0.975333	0.2699	carboxyl/choline esterase CCE033a [Helicoverpa armigera]
sw12224	BGIBMGA006730-TA	0.764967	1	0.0226	1	PREDICTED: hypothetical protein [Nasonia vitripennis]
sw12206	BGIBMGA000338-TA	1	0.5766	6.3908	0.052	cuticular protein RR-1 motif 32 [Bombyx mori]
sw12206	BGIBMGA000338-TA	1	0.6899	6.13173	1	cuticular protein RR-1 motif 32 [Bombyx mori]
sw12198	BGIBMGA004658-TA	1	1.5113	1	2.8658	stromal antigen [Culex quinquefasciatus]
sw12197	BGIBMGA013131-TA	1.0382	1.3722	0.896567	2.2085	Apolipoprotein D [Harpegnathos saltator]
sw12196	BGIBMGA013130-TA	1	1.5709	4.24793	13.8664	PREDICTED: glucosylceramidase-like, partial [Xenopus (Silurana) tropicalis]
sw12183	BGIBMGA005681-TA	0.948567	0.952	1.82527	2.1845	l-allo-threonine aldolase [Aedes aegypti]
sw12182	BGIBMGA000421-TA	4.36607	1	1	0.0075	hypothetical protein AaeL_AAEL007483 [Aedes aegypti]
sw12180	BGIBMGA000291-TA	1	1.3927	1	0.3852	PREDICTED: similar to CG31522 CG31522-PB [Tribolium castaneum]
sw12179	BGIBMGA006425-TA	1.74913	1.3887	0.5116	0.3788	glutathione S-transferase unclassified 1 [Bombyx mori]
sw12174	BGIBMGA008019-TA	0.745733	1.061	2.068	0.779	V-ATPase 110 kDa integral membrane subunit [Manduca sexta]
sw12171	BGIBMGA012794-TA	0.791433	0.7187	1.31583	14.5876	AGAP004734-PA [Anopheles gambiae str. PEST]
sw12160	BGIBMGA005618-TA	0.919467	0.9264	0.249833	0.3758	PREDICTED: hypothetical protein LOC100643407 [Bombus terrestris]
sw12156	BGIBMGA007921-TA	0.998467	1.3263	1.66797	2.0285	kynurenine-oxoglutarate transaminase 1 [Culex quinquefasciatus]
sw12154	BGIBMGA004365-TA	1.7829	0.6788	0.308867	0.6089	A disintegrin and metalloproteinase with thrombospondin motifs like [Bombyx mori]
sw12146	BGIBMGA012494-TA	0.9715	1.1722	0.7924	2.8753	Zinc finger protein SNAI2 [Acromyrmex echinatior]
sw12138	--	1	1.4944	2.99673	1.1018	S-layer domain protein [Paenibacillus sp. JDR-2]
sw12121	--	1	0.2992	1	1	UDP-glucosyltransferase [Bombyx mori]
sw12117	BGIBMGA012031-TA	0.783233	1.3395	0.3033	0.6831	alpha-esterase 13 [Bombyx mori]
sw12116	BGIBMGA012032-TA	0.9675	0.7219	0.773167	0.3745	10 kDa heat shock protein, putative [Pediculus humanus corporis]
sw12115	BGIBMGA011531-TA	1.1062	1.4584	4.0547	22.4869	PREDICTED: hypothetical protein LOC100652269 [Bombus terrestris]
sw12110	BGIBMGA008061-TA	1.81337	0.668	0.982733	0.4872	aminopeptidase N-6 [Helicoverpa armigera]
sw12103	BGIBMGA004130-TA	1	0.5184	1.1147	6.1546	AGAP006576-PC [Anopheles gambiae str. PEST]
sw12097	BGIBMGA002944-TA	1	2.6707	5.7371	0.2122	putative alcohol dehydrogenase [Bombyx mori]
sw12096	BGIBMGA002943-TA	1.02123	1.1715	1.77687	2.6739	putative alcohol dehydrogenase [Bombyx mori]
sw12087	--	1.02573	1.3588	1.6144	0.4628	acyltransferase [Heliothis virescens]
sw12086	BGIBMGA009610-TA	1.1861	2.2636	1.66347	2.9494	serine protease HP21 [Bombyx mori]
sw12083	BGIBMGA014258-TA	1	1	1	5.4802	PREDICTED: putative inorganic phosphate cotransporter-like [Bombus terrestris]
sw12070	BGIBMGA007499-TA	0.9594	1	1	0.2587	PREDICTED: similar to conserved hypothetical protein [Tribolium castaneum]
sw12068	BGIBMGA006320-TA	0.9828	1.4902	1.17287	0.1921	hypothetical protein AaeL_AAEL008274 [Aedes aegypti]
sw12066	BGIBMGA000798-TA	1	1	1	0.3514	PREDICTED: similar to pasilla CG16765-PK [Tribolium castaneum]
sw12065	BGIBMGA007864-TA	1.30377	1.2618	1.84153	2.3571	PREDICTED: zinc finger protein 76-like [Apis mellifera]
sw12064	BGIBMGA001334-TA	0.811967	0.9443	0.4134	1.4009	calcium/calmodulin-dependent serine protein kinase membrane-associated guanylate kinase (cask) [Aedes aegypti]
sw12060	BGIBMGA003766-TA	1.0127	1.0807	0.495567	0.818	GF14766 [Drosophila ananassae]
sw12032	BGIBMGA010676-TA	0.968267	0.908	0.1497	1.0617	acyl-CoA desaturase HassGATD [Helicoverpa assulta]
sw12018	BGIBMGA004149-TA	1	1	1	0.236	mRNA cleavage and polyadenylation specificity factor complex subunit [Schizosaccharomyces pombe 972h-]
sw11999	BGIBMGA012308-TA	1.6844	0.7734	1	0.3927	hypothetical protein G5I_12856 [Acromyrmex echinatior]
sw11988	BGIBMGA013639-TA	1	1.0111	4.32993	47.4089	synaptic vesicle protein [Aedes aegypti]
sw11974	BGIBMGA013376-TA	0.971867	1	0.049367	1	hypothetical protein TcasGA2_TC006727 [Tribolium castaneum]
sw11967	BGIBMGA010008-TA	1	1.1278	1	0.2748	membrane aminopeptidase [Polysphondylium pallidum PN500]
sw11966	BGIBMGA010008-TA	1.1381	1.1731	1	0.3201	--
sw11964	--	1	0.888	9.9815	0.4684	cuticular protein analogous to peritrophins 3-E [Nasonia vitripennis]
sw11963	BGIBMGA007324-TA	0.749967	2.4606	2.8555	2.6932	hypothetical protein AND_06039 [Anopheles darlingi]
sw11957	BGIBMGA006846-TA	1.092	1	0.158833	1	hypothetical protein AaeL_AAEL005529 [Aedes aegypti]
sw11937	BGIBMGA005823-TA	0.682667	1.2278	0.038367	1.9544	33.6 kDa small heat shock protein [Choristoneura fumiferana]
sw11933	BGIBMGA008302-TA	0.959233	0.993	1.06013	2.0267	elongation factor 1 gamma [Bombyx mori]
sw11925	BGIBMGA009953-TA	1	1.3491	1	3.1893	antitrypsin isoform 3 [Bombyx mori]
sw11925	BGIBMGA009953-TA	0.902667	1.3462	1.94503	3.5359	antitrypsin isoform 3 precursor [Bombyx mori]
sw11902	BGIBMGA009775-TA	1.1571	1.09	4.64187	2.0047	cuticular protein hypothetical 3 [Bombyx mori]
sw11900	BGIBMGA003695-TA	0.963067	0.597	0.246667	0.0877	retinol dehydratase [Spodoptera frugiperda]
sw11893	BGIBMGA003882-TA	1.14923	1.0184	1.0956	2.1424	amino acid transporter [Culex quinquefasciatus]
sw11881	BGIBMGA013570-TA	0.2245	1	1	1	major allergen Per a 1.0101 [Periplaneta americana]
sw11879	BGIBMGA004531-TA	0.849733	0.7434	1.2365	0.4066	GK13713 [Drosophila willistoni]
sw11877	BGIBMGA009668-TA	1.14583	1.2021	1.13727	2.1607	Hepatoma-derived growth factor [Acromyrmex echinatior]
sw11875	BGIBMGA008538-TA	1	1.1263	1	0.0371	arylalkylamine N-acetyltransferase [Bombyx mori]
sw11855	BGIBMGA000915-TA	1.04687	1.2867	1.99783	6.8168	laminin [Bombyx mori]
sw11849	--	4.36393	1	0.228933	1	Serine proteinase stubble [Acromyrmex echinatior]
sw11848	BGIBMGA006406-TA	4.86233	1	1	0.235	PREDICTED: similar to AGAP004570-PA [Tribolium castaneum]
sw11846	BGIBMGA000250-TA	1	1.1373	3.9792	0.2113	cuticular protein RR-2 motif 126 [Bombyx mori]
sw11845	BGIBMGA000438-TA	3.70503	1	0.0385	1	cuticular protein RR-2 motif 123 [Bombyx mori]
sw11844	BGIBMGA000252-TA	1	1	1	0.0431	putative cuticle protein CPR150 [Bombyx mori]
sw11843	BGIBMGA008543-TA	1.01967	0.9708	0.4385	0.5243	GH24251 [Drosophila grimshawi]
sw11833	BGIBMGA011306-TA	1.43713	1	0.064933	1	PREDICTED: protein TANC2-like isoform 1 [Acyrthosiphon pisum]
sw11832	BGIBMGA001003-TA	1	1.6386	7.37903	1.9667	cytochrome P450 CYP4G48 [Zygaena filipendulae]
sw11819	BGIBMGA011344-TA	1.18417	1.3788	1.5183	2.5531	cathepsin D [Bombyx mori]
sw11809	--	1.00263	1.4226	0.632167	2.5534	DNA/RNA helicase [Corynebacterium resistens DSM 45100]
sw11801	BGIBMGA002794-TA	1	1.2708	5.4314	12.7942	sulfate transporter [Culex quinquefasciatus]
sw11800	BGIBMGA008749-TA	1	1.2606	4.35393	2.0875	adenylate cyclase [Bombyx mori]
sw11797	BGIBMGA008787-TA	1	1	1	2.1904	hypothetical protein BRAFLDRAFT_82362 [Branchiostoma floridae]
sw11790	BGIBMGA000928-TA	1.06753	1	0.208133	1	PREDICTED: similar to harmonin [Tribolium castaneum]
sw11789	BGIBMGA000928-TA	1.07093	0.9892	0.322567	0.7138	PREDICTED: similar to harmonin [Tribolium castaneum]
sw11788	BGIBMGA009636-TA	1.11883	1.0812	1.4255	2.5103	PREDICTED: hypothetical protein [Tribolium castaneum]
sw11787	BGIBMGA002311-TA	0.805267	1	0.321867	0.3186	AGAP001624-PA [Anopheles gambiae str. PEST]
sw11781	BGIBMGA010512-TA	1	1.0867	1	0.3521	hydroxybutyrate dehydrogenase [Heliothis virescens]
sw11779	BGIBMGA010926-TA	1	1	1	0.384	GA19308 [Drosophila pseudoobscura pseudoobscura]
sw11768	BGIBMGA013435-TA	1.22177	1.1399	0.390667	1.0477	PREDICTED: similar to SV2-like protein 1 [Tribolium castaneum]
sw11765	--	0.917	0.676	0.236033	0.4539	AGAP003276-PA [Anopheles gambiae str. PEST]
sw11763	BGIBMGA006339-TA	1	2.1642	1	3.3648	GH16850 [Drosophila grimshawi]
sw11761	BGIBMGA013898-TA	0.747767	0.8939	0.4087	33.6387	GK12566 [Drosophila willistoni]
sw11759	BGIBMGA008988-TA	1.2448	1	0.0738	1	hypothetical protein AaeL_AAEL005685 [Aedes aegypti]
sw11744	--	0.880733	0.8298	1.65807	2.5752	methylmalonate-semialdehyde dehydrogenase [Aedes aegypti]
sw11739	BGIBMGA000662-TA	5.43873	1.0303	0.566733	0.4169	pherophorin-dz1 protein [Volvox carteri f. nagariensis]
sw11739	BGIBMGA000662-TA	6.64323	1	0.020967	0.0478	pherophorin-dz1 protein [Volvox carteri f. nagariensis]
sw11733	BGIBMGA001790-TA	0.937533	0.9721	0.489	0.5668	cyclin g [Culex quinquefasciatus]
sw11732	BGIBMGA006314-TA	1	1	1	0.123	PREDICTED: CCR4-NOT transcription complex subunit 6-like [Bombus terrestris]
sw11729	BGIBMGA001627-TA	1.28027	1.655	3.02157	2.0675	PREDICTED: protein LLP homolog isoform 1 [Bombus terrestris]
sw11723	BGIBMGA008621-TA	1.30263	0.7136	1.1507	0.3565	GG19147 [Drosophila erecta]
sw11720	BGIBMGA007100-TA	1.88937	2.4121	6.9373	2.5002	NADP-dependent oxidoreductase [Bombyx mori]
sw11710	BGIBMGA006539-TA	1	1	1	0.3613	hypothetical protein TcasGA2_TC015465 [Tribolium castaneum]
sw11707	BGIBMGA007837-TA	1.1591	1.1498	1.04547	0.2648	PREDICTED: similar to CG15274-PA [Nasonia vitripennis]
sw11705	BGIBMGA013357-TA	1.07777	0.8778	0.756833	0.2188	hypothetical protein Esi_0009_0152 [Ectocarpus siliculosus]
sw11693	BGIBMGA000307-TA	1.14507	0.6013	1	0.2654	PREDICTED: similar to Zinc carboxypeptidase family protein [Tribolium castaneum]
sw11688	BGIBMGA008813-TA	6.85323	0.6554	1.316	0.7734	juvenile hormone diol kinase [Bombyx mori]
sw11676	--	1	1	1	0.2177	hypothetical protein SCHCODRAFT_28723 [Schizophyllum commune H4-8]
sw11658	--	0.925333	0.9883	1.06187	10.8964	gamma-glutamyl cyclotransferase-like venom protein isoform 2 [Nasonia vitripennis]
sw11637	BGIBMGA005785-TA	1.02897	1	0.108067	0.8091	similar to CG9701-PA [Papilio xuthus]
sw11636	BGIBMGA005779-TA	1	0.5902	1	0.4955	zinc transporter, putative [Pediculus humanus corporis]
sw11628	BGIBMGA011105-TA	1	0.3666	1	1	PREDICTED: hypothetical protein LOC100644828 [Bombus terrestris]
sw11627	BGIBMGA011108-TA	1	1.3962	3.18017	3.3133	short-chain dehydrogenase [Heliothis virescens]
sw11624	BGIBMGA003720-TA	1.1323	1	0.1458	1.1969	GM11849 [Drosophila sechellia]
sw11619	BGIBMGA008405-TA	1.05653	0.7419	0.285933	0.4671	ecdysteroid-regulated 16 kDa protein precursor [Bombyx mori]
sw11616	BGIBMGA007014-TA	1	1	1	0.0269	cuticular protein RR-1 motif 9 [Bombyx mori]
sw11594	BGIBMGA012697-TA	2.46233	0.7482	0.2508	0.1767	hypothetical protein TcasGA2_TC013304 [Tribolium castaneum]
sw11583	BGIBMGA001068-TA	1	1.4467	4.1009	0.8418	fumarylacetoacetase [Bombyx mori]
sw11582	--	0.935533	1.7994	8.0087	31.6651	--
sw11576	BGIBMGA000335-TA	1	1.5046	19.6864	0.0396	TPA: putative cuticle protein [Bombyx mori]
sw11567	BGIBMGA006061-TA	1	1	1	0.0466	hypothetical protein [Plasmodium yoelii yoelii str. 17XNL]
sw11565	BGIBMGA000910-TA	0.817767	0.9072	0.210333	1.0352	laminin [Bombyx mori]
sw11540	--	0.8223	1.1311	2.1561	1.4201	hypothetical protein AND_16947 [Anopheles darlingi]
sw11533	--	1	0.6925	1	0.0953	emb|CAX14250.1| digestive-organ expansion factor [Danio rerio]
sw11527	BGIBMGA009394-TA	1	1	1	14.5088	hypothetical protein DAPPUDRAFT_304359 [Daphnia pulex]
sw11509	BGIBMGA000418-TA	0.909733	0.7053	0.6082	0.3155	yellow-c [Bombyx mori]
sw11500	BGIBMGA009773-TA	1.079	1.0326	0.991567	2.4699	Uncharacterized protein C12orf41-like protein [Acromyrmex echinatior]
sw11495	--	0.853567	1.902	3.19293	1.0694	sugar transporter 4 [Bombyx mori]
sw11483	BGIBMGA010263-TA	1	0.8045	1	0.187	Putative transcription factor capicua [Acromyrmex echinatior]
sw11478	BGIBMGA008582-TA	1	0.9429	1	12.0702	p260 [Bombyx mori]
sw11469	BGIBMGA010716-TA	1.6862	1	0.025167	1	osiris 19 [Bombyx mori]
sw11465	BGIBMGA011587-TA	1.33647	1	0.063733	1	serpin-27 [Bombyx mori]
sw11434	BGIBMGA006765-TA	0.990433	0.6161	0.2359	1	ecdysone receptor isoform A [Bombyx mori]
sw11417	BGIBMGA003154-TA	1	1	1	0.0519	hypothetical protein TcasGA2_TC014455 [Tribolium castaneum]
sw11409	BGIBMGA002551-TA	0.757167	0.5505	0.617233	2.3738	zinc finger protein, putative [Pediculus humanus corporis]
sw11404	--	0.8123	1.2276	0.395933	0.3426	AGAP003746-PA [Anopheles gambiae str. PEST]
sw11400	BGIBMGA006881-TA	1	1.3674	2.56407	1.0629	cgmp-dependent protein kinase [Aedes aegypti]
sw11397	BGIBMGA010747-TA	1	0.8194	1	2.8054	PREDICTED: LOW QUALITY PROTEIN: G protein-coupled receptor kinase 2-like [Bombus terrestris]
sw11392	BGIBMGA000559-TA	0.834533	0.6827	0.4176	1.0859	triosephosphate isomerase [Bombyx mori]
sw11391	BGIBMGA000659-TA	1.5558	1	0.100933	0.2051	PREDICTED: putative fatty acyl-CoA reductase CG5065-like [Bombus terrestris]
sw11384	BGIBMGA001861-TA	3.44907	1	0.0971	1	hypothetical protein Slin_5990 [Spirosoma linguale DSM 74]
sw11374	BGIBMGA001275-TA	0.846467	0.9577	0.405367	0.9003	hypothetical protein DAPPUDRAFT_189393 [Daphnia pulex]
sw11372	--	1.03127	1	0.032567	0.0732	cecropin [Bombyx mori]
sw11364	BGIBMGA006632-TA	1.07787	0.4928	0.637533	1.0073	PREDICTED: similar to THO complex, putative [Tribolium castaneum]
sw11361	BGIBMGA012068-TA	1	1	1	0.1789	multiple C2 and transmembrane domain-containing protein 1-like isoform 3 [Acyrthosiphon pisum]
sw11357	BGIBMGA004682-TA	0.950333	1	1	3.4638	AGAP003238-PC [Anopheles gambiae str. PEST]
sw11354	--	1	2.0986	15.3176	3.4821	hypothetical protein AND_19675 [Anopheles darlingi]
sw11347	BGIBMGA009838-TA	1	1	1	0.0296	conserved hypothetical protein [Pediculus humanus corporis]
sw11342	BGIBMGA000065-TA	1	0.6449	0.612233	0.2726	predicted protein [Nematostella vectensis]
sw11332	BGIBMGA007913-TA	0.9242	0.9162	0.928367	0.3436	response regulator [Lactobacillus plantarum WCFS1]
sw11328	BGIBMGA000465-TA	1	1	1	0.4188	hypothetical protein NCLIV_034250 [Neospora caninum Liverpool]
sw11326	BGIBMGA000389-TA	1	1	1	0.0167	hypothetical protein AND_19467 [Anopheles darlingi]
sw11317	BGIBMGA002073-TA	1	1.0577	4.7196	0.515	SLC4-like anion exchanger [Aedes aegypti]
sw11316	BGIBMGA007850-TA	1	1.7383	1	0.4691	PREDICTED: microtubule-associated protein 1B [Gallus gallus]
sw11315	BGIBMGA007471-TA	0.823933	1.0544	0.314633	0.7097	PREDICTED: similar to CG34340 CG34340-PD [Tribolium castaneum]
sw11309	--	0.9523	0.901	1.2402	5.1221	--
sw11298	BGIBMGA003406-TA	1	1	1	0.03	PREDICTED: hypothetical protein LOC100646184 [Bombus terrestris]
sw11282	BGIBMGA010179-TA	1	1	1	0.1567	takeout-like protein 3 [Epiphyas postvittana]
sw11276	BGIBMGA001587-TA	0.926933	1.1515	2.3992	1.4204	tropomyosin-1 [Bombyx mori]
sw11275	BGIBMGA014206-TA	1	0.9813	2.468	2.9488	hypothetical protein TcasGA2_TC004621 [Tribolium castaneum]
sw11271	BGIBMGA004903-TA	0.7508	0.5769	0.325933	1.1598	PREDICTED: similar to conserved hypothetical protein [Tribolium castaneum]
sw11269	BGIBMGA010613-TA	0.796667	0.5583	0.428833	10.5604	stearoyl-coa desaturase [Aedes aegypti]
sw11268	BGIBMGA011834-TA	0.877867	1.5992	2.27577	0.2817	methionine sulfoxide reductase [Bombyx mori]
sw11264	--	1	1	1	2.445	Arginine kinase [Harpegnathos saltator]
sw11257	BGIBMGA014069-TA	0.815467	1.6197	1.8683	2.0519	Pif1A, isoform E [Drosophila melanogaster]
sw11255	BGIBMGA004053-TA	0.8716	0.9522	0.2679	0.3001	ubiquitin-conjugating enzyme E2r [Culex quinquefasciatus]
sw11247	BGIBMGA005568-TA	1	1.2011	2.43277	1.3212	NADH-ubiquinone oxidoreductase 75 kDa subunit, mitochondrial isoform 2 [Macaca mulatta]
sw11229	BGIBMGA002934-TA	0.909367	2.6914	3.79833	0.5193	GL13557 [Drosophila persimilis]
sw11228	BGIBMGA005148-TA	1	1	1	0.0239	cuticular protein RR-1 motif 49 [Bombyx mori]
sw11215	BGIBMGA004950-TA	1.19867	0.9394	3.32523	2.4786	hypothetical protein 11 [Lonomia obliqua]
sw11204	BGIBMGA003328-TA	1.3829	1.2	2.5033	1.265	SCP-related protein [Bombyx mori]
sw11201	BGIBMGA009235-TA	0.990033	1	0.2872	1.8546	hypothetical protein TcasGA2_TC007912 [Tribolium castaneum]
sw11189	BGIBMGA012861-TA	2.0302	1	5.01497	0.5019	cuticular protein hypothetical 30 [Bombyx mori]
sw11185	--	1.6226	1.0715	0.526467	0.3754	PREDICTED: similar to Transcript 48 CG5507-PA [Tribolium castaneum]
sw11175	BGIBMGA006824-TA	1	1	1	0.4414	DnaJ (Hsp40) homolog 4 [Bombyx mori]
sw11173	BGIBMGA010908-TA	1.08553	1.0076	0.8792	0.4788	GK19130 [Drosophila willistoni]
sw11168	BGIBMGA007863-TA	0.821467	1	0.197967	1	flavone synthase I [Bombyx mori]
sw11166	BGIBMGA003938-TA	0.798967	3.0826	2.23203	0.4519	transcription factor Ets [Bombyx mori]
sw11164	BGIBMGA004892-TA	1.02963	0.7731	0.4806	0.6382	TIA-1 homologue [Bombyx mori]
sw11158	BGIBMGA011920-TA	1.15487	0.51	1.04783	0.428	cleavage and polyadenylation specific factor 4 [Bombyx mori]
sw11147	BGIBMGA007735-TA	1	0.7962	1	0.36	ABC transporter family C protein ABCC2 [Heliothis subflexa]
sw11142	BGIBMGA002734-TA	0.9569	1.1847	0.278267	0.025	GH15878 [Drosophila grimshawi]
sw11128	BGIBMGA002110-TA	1	0.9729	1	2.9017	hypothetical protein BRAFLDRAFT_75068 [Branchiostoma floridae]
sw11116	BGIBMGA009685-TA	1.12137	0.5025	0.9706	0.4921	Hypothetical protein CBG17156 [Caenorhabditis briggsae]
sw11096	BGIBMGA000355-TA	1.0844	1.3728	1.26953	2.3454	General transcription factor IIE subunit 1 [Acromyrmex echinatior]
sw11067	BGIBMGA006839-TA	0.555667	0.9967	0.194833	0.4152	nuclear hormone receptor E75 isoform B [Bombyx mori]
sw11055	BGIBMGA006476-TA	0.8896	1.2005	1.92143	7.6311	PREDICTED: similar to Cellular repressor of E1A-stimulated genes 1[Tribolium castaneum]
sw11040	BGIBMGA010913-TA	0.951333	1.5229	2.16857	7.9915	cuticular protein RR-3 motif 148 [Bombyx mori]
sw11039	BGIBMGA010914-TA	0.959	1	0.030933	1	hypothetical protein MAE_18830 [Microcystis aeruginosa NIES-843]
sw11035	BGIBMGA010198-TA	0.944333	1.1124	3.63817	1.8325	PREDICTED: hypothetical protein LOC100578511 [Apis mellifera]
sw11032	BGIBMGA005263-TA	1	1.5379	1	0.3819	valacyclovir hydrolase [Culex quinquefasciatus]
sw11031	BGIBMGA004678-TA	1	1.1297	5.27483	3.2597	cytochrome P450 [Papilio xuthus]
sw11028	BGIBMGA010841-TA	1.07237	0.7578	0.857167	0.3952	mitochondrial ribosomal protein S10 [Bombyx mori]
sw11027	BGIBMGA006698-TA	1.37787	1.1602	6.96803	3.1358	PREDICTED: similar to predicted protein [Tribolium castaneum]
sw11018	BGIBMGA014049-TA	1	1	1	0.4037	ecto-nucleotidase [Bombyx mori]
sw11016	BGIBMGA011521-TA	0.815267	0.8306	4.12737	2.0624	asparagine synthetase [Bombyx mori]
sw11005	BGIBMGA000590-TA	1.01467	0.4263	0.0435	0.2745	pleiotrophin-like protein [Bombyx mori]
sw11004	BGIBMGA011428-TA	1.07653	0.9119	0.433367	1	fez1 [Bombyx mori]
sw11002	BGIBMGA011589-TA	1.03547	0.8614	0.359167	0.8309	putative accessory gland protein [Gryllus firmus]
sw10996	BGIBMGA011897-TA	1.02113	1.237	1.03343	2.2328	PREDICTED: similar to gamma protein constant region isoform 1 [Ciona intestinalis]
sw10991	BGIBMGA008153-TA	1	1	1	0.3972	PREDICTED: similar to Y97E10AL.1 [Tribolium castaneum]
sw10966	BGIBMGA008346-TA	1.1001	1	0.0114	1	GJ10076 [Drosophila virilis]
sw10957	--	1.47947	0.8592	1.11327	0.4004	hypothetical protein GLRG_06498 [Glomerella graminicola M1.001]
sw10953	BGIBMGA005594-TA	1.00343	0.4724	0.4274	1.0885	PREDICTED: abnormal spindle-like microcephaly-associated protein homolog [Anolis carolinensis]
sw10951	BGIBMGA008365-TA	0.9998	0.8272	0.065367	1.0273	conserved hypothetical protein [Toxoplasma gondii GT1]
sw10949	BGIBMGA000106-TA	1.09457	0.742	0.775867	0.4667	mitochondrial intermembrane space translocase subunit Tim10 [Bombyx mori]
sw10946	BGIBMGA008375-TA	1	1.0219	1	0.1886	PREDICTED: similar to GA14046-PA [Nasonia vitripennis]
sw10932	BGIBMGA012480-TA	1	1	1	0.2412	--
sw10926	BGIBMGA001191-TA	1.03053	1.0563	2.02283	0.5568	AGAP011745-PA [Anopheles gambiae str. PEST]
sw10923	BGIBMGA007051-TA	1	0.789	1	0.3847	GE11616 [Drosophila yakuba]
sw10922	--	1.453	1.0385	2.45657	0.5628	--
sw10914	BGIBMGA003313-TA	0.9868	1.0098	1.03333	2.1948	--
sw10912	BGIBMGA007558-TA	0.743567	0.9296	0.968567	5.6706	hypothetical protein TcasGA2_TC014157 [Tribolium castaneum]
sw10910	BGIBMGA008307-TA	0.961767	0.9899	0.333567	0.3019	PREDICTED: connectin-like [Bombus terrestris]
sw10906	BGIBMGA010133-TA	1	1	1	0.1213	hypothetical protein SINV_15827 [Solenopsis invicta]
sw10893	BGIBMGA008179-TA	1.00203	1.488	2.87267	1.0305	unknown [Picea sitchensis]
sw10891	BGIBMGA005769-TA	0.9656	0.6453	0.422167	0.5172	signal sequence receptor beta subunit [Bombyx mori]
sw10889	--	1	1	1	0.1081	unnamed protein product [Aspergillus niger]
sw10886	--	1	0.4783	1	1.0336	hypothetical protein SINV_16156 [Solenopsis invicta]
sw10878	BGIBMGA010285-TA	1	1.0722	6.12803	11.495	NAD-dependent epimerase/dehydratase [Providencia rustigianii DSM 4541]
sw10876	BGIBMGA010102-TA	1	0.9573	2.0183	0.8473	light-induced protein-like brain protein 44 [Bombyx mori]
sw10866	BGIBMGA003411-TA	1.61183	1.0043	2.66773	0.1818	GA28568 [Drosophila pseudoobscura pseudoobscura]
sw10861	BGIBMGA009856-TA	1	1	1	0.1435	hypothetical protein TcasGA2_TC011392 [Tribolium castaneum]
sw10859	--	2.02737	1	0.806867	0.3159	PREDICTED: organic solute transporter alpha-like protein-like [Acyrthosiphon pisum]
sw10856	BGIBMGA007876-TA	1.1068	1.5144	2.24693	1.6509	hypothetical protein TcasGA2_TC001323 [Tribolium castaneum]
sw10854	BGIBMGA005005-TA	1.3473	0.3093	0.599733	0.4612	zinc/iron transporter [Aedes aegypti]
sw10853	BGIBMGA005006-TA	0.952767	1	0.4294	1	hypothetical protein TcasGA2_TC009237 [Tribolium castaneum]
sw10849	BGIBMGA010143-TA	1	0.8909	2.3372	1	cuticular protein RR-2 motif 70 [Bombyx mori]
sw10848	BGIBMGA010145-TA	1	1	1	0.0425	cuticular protein RR-2 motif 67 [Bombyx mori]
sw10848	BGIBMGA010145-TA	1	1.2551	1	0.0155	cuticular protein RR-2 motif 67 [Bombyx mori]
sw10845	BGIBMGA000424-TA	1	1.2068	1.1836	0.2932	PREDICTED: similar to CG31522-PA [Nasonia vitripennis]
sw10844	BGIBMGA000646-TA	1	1	1	2.064	Transcription initiation factor TFIID subunit 7 [Acromyrmex echinatior]
sw10842	BGIBMGA006804-TA	1	1	15.2237	56.4167	GH20147 [Drosophila grimshawi]
sw10832	--	0.8436	1.1081	0.4201	0.7958	hypothetical protein 4 [Lonomia obliqua]
sw10827	BGIBMGA007343-TA	0.9364	0.8638	1.4066	0.4873	Cytochrome c oxidase copper chaperone [Camponotus floridanus]
sw10821	BGIBMGA003380-TA	1	1	1	0.358	GI13678 [Drosophila mojavensis]
sw10814	BGIBMGA004073-TA	1.06917	1.7041	1.7104	2.0976	putative cuticle protein CPG35 [Bombyx mori]
sw10812	BGIBMGA014048-TA	0.966533	1.0571	0.8175	0.3992	PREDICTED: SET and MYND domain-containing protein 4-like [Apis mellifera]
sw10805	BGIBMGA008958-TA	0.836067	1.2873	1.77333	2.518	PREDICTED: similar to serine protease inhibitor [Tribolium castaneum]
sw10798	BGIBMGA007677-TA	1.7743	0.6341	0.909933	0.3292	gasp precursor [Bombyx mori]
sw10795	BGIBMGA001296-TA	0.891733	1.1667	0.853	2.6162	PREDICTED: hypothetical protein LOC413060 [Apis mellifera]
sw10792	BGIBMGA003308-TA	0.7769	1	0.454533	1	RING finger protein 13 [Acromyrmex echinatior]
sw10789	BGIBMGA004124-TA	1.25683	0.0942	0.062833	0.1042	putative cuticle protein CPH45 [Bombyx mori]
sw10782	--	0.9631	1.1703	1.39767	2.8885	hypothetical protein NECHADRAFT_54176 [Nectria haematococca mpVI 77-13-4]
sw10780	BGIBMGA001917-TA	1.23427	1.5559	3.3048	2.0456	PREDICTED: similar to CG15105 CG15105-PA [Tribolium castaneum]
sw10779	--	1	1.0374	1	31.3573	hypothetical protein [Leptosphaeria maculans]
sw10773	BGIBMGA007900-TA	1.31867	1.4203	0.239133	0.0838	cuticular protein analogous to peritrophins 3-A2 [Acyrthosiphon pisum]
sw10769	BGIBMGA004756-TA	1	1.709	1	0.0226	vitellogenin, putative [Aedes aegypti]
sw10760	--	0.926133	0.6632	1.1085	3.5266	Doc1 [Ceratitis capitata]
sw10756	BGIBMGA002881-TA	1.24613	1.0128	1.3014	2.0072	conserved hypothetical protein [Culex quinquefasciatus]
sw10755	BGIBMGA002883-TA	0.8557	1.3291	2.4044	4.1587	GD14681 [Drosophila simulans]
sw10753	BGIBMGA006015-TA	1.36227	1.1742	2.4031	0.6284	thyroid receptor interacting protein [Culex quinquefasciatus]
sw10748	BGIBMGA009920-TA	1	1	1	0.3341	ubiquitin-specific protease [Aedes aegypti]
sw10729	BGIBMGA000750-TA	1	1	1	0.0353	hypothetical protein EAG_16274 [Camponotus floridanus]
sw10704	BGIBMGA014241-TA	0.8458	1.3818	2.00667	4.0699	death-associated LIM-only protein [Helicoverpa armigera]
sw10674	BGIBMGA003116-TA	0.866133	0.8394	1.04803	2.2529	aspartate aminotransferase [Bombyx mori]
sw10673	BGIBMGA003040-TA	1	1.1107	1	0.4984	PREDICTED: hypothetical protein LOC100569183 [Acyrthosiphon pisum]
sw10666	BGIBMGA005984-TA	1	1	1	0.0983	hypothetical protein Phum_PHUM150870 [Pediculus humanus corporis]
sw10665	BGIBMGA000271-TA	3.33873	1	1	0.0106	cuticular protein RR-2 motif 93 [Bombyx mori]
sw10655	BGIBMGA010416-TA	1.0948	1.0538	0.2636	0.4274	PREDICTED: progestin and adipoQ receptor family member 3-like [Apis mellifera]
sw10647	BGIBMGA000281-TA	1	1.2769	1	0.0178	TPA: putative cuticle protein [Bombyx mori]
sw10646	BGIBMGA000280-TA	8.65227	1	1	0.0134	cuticular protein RR-2 motif 84 [Bombyx mori]
sw10643	BGIBMGA011441-TA	1	1	1	3.2615	PREDICTED: regulating synaptic membrane exocytosis protein 1-like [Anolis carolinensis]
sw10636	BGIBMGA011147-TA	1	1	1	0.4533	fatty-acyl CoA reductase 3 [Ostrinia nubilalis]
sw10633	BGIBMGA011148-TA	1	0.7153	1	0.3417	fatty-acyl CoA reductase 3 [Ostrinia nubilalis]
sw10630	BGIBMGA000721-TA	1	1	1	0.249	AGAP006569-PA [Anopheles gambiae str. PEST]
sw10606	BGIBMGA012964-TA	0.785767	0.9619	0.337867	1.0078	PREDICTED: nardilysin isoform 2 [Apis mellifera]
sw10605	BGIBMGA011609-TA	1.24387	1.3182	0.7322	3.1389	beta-1,3-glucan recognition protein 2 [Bombyx mori]
sw10598	BGIBMGA006758-TA	1.32227	3.5799	6.4216	9.1274	hypothetical protein AaeL_AAEL011296 [Aedes aegypti]
sw10594	BGIBMGA008485-TA	1.11583	1.2604	0.8068	2.8533	hypothetical protein TcasGA2_TC007088 [Tribolium castaneum]
sw10574	BGIBMGA004340-TA	1	1.2658	5.32137	0.5882	salivary cysteine-rich peptide [Bombyx mori]
sw10573	BGIBMGA010920-TA	1.03913	1.682	0.211767	7.9572	elongase, putative [Aedes aegypti]
sw10566	BGIBMGA012605-TA	1	1.0223	1	0.0807	cuticular protein RR-1 motif 15 [Bombyx mori]
sw10564	BGIBMGA005141-TA	1	1.2567	2.42277	4.8551	hCG1979743, isoform CRA_b [Homo sapiens]
sw10509	--	1.02783	2.5513	10.3186	12.3889	silk proteinase inhibitor [Bombyx mori]
sw10501	--	0.466867	1.1915	1.17793	3.769	chymotrypsin inhibitor [Bombyx mori]
sw10499	BGIBMGA014579-TA	0.870767	0.7861	0.894933	2.7436	histone H2A-like protein [Bombyx mori]
sw10489	BGIBMGA005038-TA	1.22307	0.785	1.1738	0.4781	AGAP000842-PA [Anopheles gambiae str. PEST]
sw10460	--	0.9116	0.7347	0.4027	0.531	Hypothetical protein GL50803_4622 [Giardia lamblia ATCC 50803]
sw10452	BGIBMGA007223-TA	1	1	1	0.3788	CCAAT-binding transcription factor, putative [Plasmodium falciparum 3D7]
sw10440	--	0.874567	0.9201	0.843633	0.4234	NADH dehydrogenase subunit 1 [Tetragonula pagdeni]
sw10439	BGIBMGA003563-TA	1.31413	0.8866	1.4111	0.4098	hypothetical protein TcasGA2_TC001170 [Tribolium castaneum]
sw10436	BGIBMGA011736-TA	1	0.9409	1	2.0732	DNA polymerase delta small subunit [Aedes aegypti]
sw10425	--	1	1	2.6911	1.9943	hypothetical protein PGTG_16201 [Puccinia graminis f. sp. tritici CRL 75-36-700-3]
sw10424	BGIBMGA005942-TA	1.0842	1.1853	1.677	2.2424	conserved hypothetical protein [Pediculus humanus corporis]
sw10417	--	0.8873	0.9228	0.3232	0.6455	hypothetical protein TTHERM_00666580 [Tetrahymena thermophila]
sw10412	BGIBMGA010150-TA	1.2269	0.7993	2.33777	0.5658	PREDICTED: similar to conserved hypothetical protein [Tribolium castaneum]
sw10407	BGIBMGA010569-TA	1.03483	1.0023	0.946967	0.4359	AGAP006684-PA [Anopheles gambiae str. PEST]
sw10373	BGIBMGA003364-TA	1	2.6344	2.48437	4.204	hypothetical protein TcasGA2_TC010879 [Tribolium castaneum]
sw10372	--	0.763367	1	1	3.5059	cytochrome P450, putative [Pediculus humanus corporis]
sw10371	--	0.901833	1.0678	0.483233	1.0012	unclassified glutathione S-transferase [Bombyx mori]
sw10339	--	0.853133	0.6457	0.426167	1.2487	transmembrane protein [Mycoplasma mycoides subsp. capri LC str. 95010]
sw10300	--	1	1	1	0.0194	hypothetical protein AND_23392 [Anopheles darlingi]
sw10248	--	2.4678	0.974	0.337833	0.1596	--
sw10218	--	1.2338	0.1586	0.109967	0.5082	GK10560 [Drosophila willistoni]
sw10216	--	1	1	0.132867	1	LIM-type zinc finger-containing protein [Polysphondylium pallidum PN500]
sw10191	--	1	1	4.40163	5.6746	GE15542 [Drosophila yakuba]
sw10189	--	1	0.1143	1	0.102	IS1 transposase [Escherichia coli ETEC H10407]
sw10179	--	1	0.8767	1	2.6038	hypothetical protein Acry_0880 [Acidiphilium cryptum JF-5]
sw10177	--	1	0.4089	0.343667	1	hypothetical protein VOLCADRAFT_99895 [Volvox carteri f. nagariensis]
sw10165	BGIBMGA008949-TA	1.14827	1.101	0.4393	1.1338	hypothetical protein TTHERM_00711840 [Tetrahymena thermophila]
sw10164	BGIBMGA005763-TA	0.871933	1	0.225833	0.4043	PREDICTED: epidermal retinol dehydrogenase 2-like isoform 4 [Acyrthosiphon pisum]
sw10148	BGIBMGA013652-TA	1	2.2081	1.9884	21.6	GK19308 [Drosophila willistoni]
sw10138	BGIBMGA000814-TA	1	1.0064	1	0.3651	bromodomain-containing protein, putative [Ixodes scapularis]
sw10136	--	0.830067	0.8933	1.14313	3.3932	predicted protein [Capsaspora owczarzaki ATCC 30864]
sw10128	BGIBMGA001936-TA	1	1	1	0.3896	hypothetical protein TcasGA2_TC009165 [Tribolium castaneum]
sw10122	--	1	1	9.00893	7.237	hypothetical protein TcasGA2_TC015481 [Tribolium castaneum]
sw10105	BGIBMGA012096-TA	0.8639	1.023	0.469433	1.0736	ssm4 protein, putative [Pediculus humanus corporis]
sw10103	BGIBMGA008147-TA	1.4399	0.9994	0.966833	0.4274	cuticular protein RR-2 motif 131 [Bombyx mori]
sw10102	BGIBMGA007935-TA	1.23263	1	3.74313	1	phosphoribosylaminoimidazole succinocarboxamide synthetase [Bombyx mori]
sw10081	BGIBMGA010930-TA	1.2166	1	2.02267	1	rRNA processing protein Ebp2 [Bombyx mori]
sw10070	--	1	1	1	0.32	hypothetical protein AND_01741 [Anopheles darlingi]
sw10049	--	2.0865	1.1579	1.3683	0.3658	putative non-ribosomal peptide synthetase [Streptomyces collinus]
sw10047	BGIBMGA008110-TA	1	1.5205	20.0923	8.195	hemagglutinin family protein [Burkholderia pseudomallei 1710a]
sw10041	BGIBMGA008017-TA	1.18563	0.5118	0.826933	0.3075	aminopeptidase N [Bombyx mori]
sw10033	BGIBMGA004042-TA	9.32123	1.0089	1.29943	0.0418	chemosensory protein 6 [Bombyx mori]
sw10026	BGIBMGA012186-TA	1	1.31	1	2.1223	hypothetical protein TcasGA2_TC001087 [Tribolium castaneum]
sw10017	BGIBMGA000623-TA	0.938667	1.135	1.97697	2.1767	titin1 [Bombyx mori]
sw10001	BGIBMGA012486-TA	1	1	1.26527	45.0404	hypothetical protein AaeL_AAEL004278 [Aedes aegypti]
sw09997	BGIBMGA001214-TA	0.930967	1.677	3.54817	4.0308	paralytic peptide [Bombyx mori]
sw09993	BGIBMGA011628-TA	1	0.9938	1	0.1423	hypothetical protein TcasGA2_TC003538 [Tribolium castaneum]
sw09976	--	0.8353	1.0473	0.703933	0.4621	PREDICTED: serine/arginine repetitive matrix protein 2-like [Ailuropoda melanoleuca]
sw09948	BGIBMGA005521-TA	1	1	1	0.4061	huntingtin interacting protein [Aedes aegypti]
sw09946	BGIBMGA011064-TA	0.971533	1	0.103533	1	glutamate semialdehyde dehydrogenase [Aedes aegypti]
sw09945	BGIBMGA013108-TA	0.352	0.5616	0.528733	0.2987	apolipophorin III [Bombyx mori]
sw09940	BGIBMGA008598-TA	7.98827	1	1	0.3836	GK16235 [Drosophila willistoni]
sw09928	BGIBMGA009611-TA	1	1	0.201733	0.6583	slit [Tribolium castaneum]
sw09921	BGIBMGA001051-TA	1.10467	1.413	3.62257	1.245	glutathione S-transferase epsilon 1 [Bombyx mori]
sw09917	BGIBMGA006826-TA	2.61153	0.9281	0.209867	0.0257	cuticular protein tweedle motif 4 [Bombyx mori]
sw09914	BGIBMGA010409-TA	0.697467	1.0861	0.966367	3.2242	calponin/transgelin [Aedes aegypti]
sw09911	BGIBMGA002406-TA	1.09997	0.9038	0.457067	1.2191	putative peroxiredoxin [Lutzomyia longipalpis]
sw09902	BGIBMGA010364-TA	0.894067	1.8871	2.14547	3.309	PREDICTED: zinc finger protein RFP-like [Anolis carolinensis]
sw09901	BGIBMGA012895-TA	1.16773	0.4183	1.14247	0.5983	adenosine deaminase-related growth factor-like protein [Mamestra brassicae]
sw09898	BGIBMGA001386-TA	0.946567	0.6974	0.473433	0.9033	phosphoribosyl pyrophosphate synthetase [Bombyx mori]
sw09896	BGIBMGA004077-TA	1.06183	0.9255	0.443367	1.1674	PREDICTED: solute carrier family 35 member F5-like isoform 1 [Bombus terrestris]
sw09895	--	1	1.2448	2.1572	1.9665	serine protease inhibitor 11 [Bombyx mori]
sw09893	BGIBMGA000760-TA	0.901733	1	0.2103	1	hypothetical protein DAPPUDRAFT_222950 [Daphnia pulex]
sw09887	--	1	1.6649	1	2.9964	hypothetical protein DAPPUDRAFT_113492 [Daphnia pulex]
sw09877	--	0.929067	1.5029	2.23157	2.1313	phospho-2-dehydro-3-deoxyheptonate aldolase [Petrotoga mobilis SJ95]
sw09865	BGIBMGA001739-TA	1	1.0122	1	0.134	signal transducer and activator of transcription [Bombyx mori]
sw09830	BGIBMGA011768-TA	1	0.9209	2.6992	1.6782	GA28369 [Drosophila pseudoobscura pseudoobscura]
sw09828	BGIBMGA001084-TA	0.961367	0.9039	1.13267	2.0941	meiotic recombination 11 [Bombyx mori]
sw09826	BGIBMGA002905-TA	1.2895	0.8328	0.937367	0.492	acyl-CoA binding protein-like [Bombyx mori]
sw09820	BGIBMGA012753-TA	0.831433	0.8611	0.491267	0.7065	PREDICTED: similar to Glycoprotein 93 CG5520-PA [Tribolium castaneum]
sw09819	BGIBMGA007341-TA	1	1	1	0.385	Zinc finger with UFM1-specific peptidase domain protein [Acromyrmex echinatior]
sw09812	BGIBMGA003664-TA	1.12123	1	0.022267	1	pancreatic triacylglycerol lipase [Culex quinquefasciatus]
sw09808	BGIBMGA011525-TA	1	1.487	6.37047	2.5646	hypothetical protein [Papilio xuthus]
sw09801	BGIBMGA013289-TA	1	1	1	0.3768	nephrin [Aedes aegypti]
sw09799	BGIBMGA006989-TA	1	1.0696	1	0.0355	hypothetical protein TcasGA2_TC005652 [Tribolium castaneum]
sw09794	BGIBMGA001185-TA	0.810667	1.0563	0.180133	1.1899	AGAP002347-PA [Anopheles gambiae str. PEST]
sw09787	BGIBMGA001629-TA	1.2769	1.2686	2.12687	1.5867	carboxyl/choline esterase CCE006a [Helicoverpa armigera]
sw09785	BGIBMGA010318-TA	1.49567	0.7229	2.0814	0.7359	hypothetical protein TcasGA2_TC007087 [Tribolium castaneum]
sw09780	BGIBMGA014049-TA	0.917367	0.7598	1	0.4122	ecto-nucleotidase [Bombyx mori]
sw09779	BGIBMGA007349-TA	1.12023	0.5818	0.8743	0.4257	heat shock protein 60 [Chilo suppressalis]
sw09776	BGIBMGA004725-TA	1.285	0.2456	0.1368	0.0764	hypothetical protein [Saimiriine herpesvirus 2]
sw09775	--	1.0474	1.1863	1.13307	2.1963	serine protease 46 [Mamestra configurata]
sw09763	BGIBMGA013280-TA	1	0.6878	5.8599	9.6126	p260 [Bombyx mori]
sw09761	--	1	4.289	4.69583	3.2698	moricin-like peptide C2 [Galleria mellonella]
sw09747	BGIBMGA004000-TA	0.9456	1.02	0.089733	0.9298	alpha-N-acetylgalactosaminidase [Bombyx mori]
sw09741	BGIBMGA010796-TA	0.899333	2.9207	3.95	19.8077	hypothetical protein AND_23112 [Anopheles darlingi]
sw09738	BGIBMGA014601-TA	1.32147	1.7733	1.1327	3.676	beaten path Ic [Nasonia vitripennis]
sw09736	BGIBMGA000512-TA	1	1	1	0.4403	hypothetical protein TcasGA2_TC006994 [Tribolium castaneum]
sw09714	BGIBMGA003010-TA	1.04077	1.3142	1.70507	2.1426	PREDICTED: ATPase WRNIP1-like [Bombus terrestris]
sw09712	BGIBMGA010403-TA	0.893333	0.5491	0.201033	1.1567	mitochondrial aldehyde dehydrogenase [Bombyx mori]
sw09685	BGIBMGA006732-TA	1.1553	1.2918	0.190433	0.3635	PREDICTED: similar to AGAP001425-PA [Tribolium castaneum]
sw09684	--	1	1	0.289	1	endonuclease-reverse transcriptase [Bombyx mori]
sw09682	BGIBMGA003552-TA	1	1.3829	3.63187	0.859	PREDICTED: similar to ENSANGP00000020959 [Strongylocentrotus purpuratus]
sw09674	BGIBMGA011599-TA	0.9571	0.7184	0.410333	0.4572	signal sequence receptor [Bombyx mori]
sw09668	BGIBMGA003014-TA	0.550133	2.3027	0.741467	7.4101	PREDICTED: similar to CG6870 CG6870-PA [Tribolium castaneum]
sw09651	BGIBMGA000583-TA	1.00147	0.9142	0.3478	1.1601	GM25129 [Drosophila sechellia]
sw09644	BGIBMGA004054-TA	1.51127	0.9358	2.7651	0.7086	PREDICTED: similar to ATP-dependent transporter [Tribolium castaneum]
sw09635	BGIBMGA012427-TA	1	0.9823	0.636367	2.6125	serine protease 7 [Bombyx mori]
sw09629	BGIBMGA006968-TA	1	1.5032	2.8095	6.2129	kynurenine 3-monooxygenase [Bombyx mori]
sw09607	--	1.0632	1	0.075067	0.2931	aldo-keto reductase [Heliothis virescens]
sw09597	BGIBMGA004959-TA	1	1	1	2.295	GD16488 [Drosophila simulans]
sw09593	BGIBMGA005106-TA	0.990367	1.0623	1	0.4794	PREDICTED: similar to ENSANGP00000019858 [Nasonia vitripennis]
sw09592	BGIBMGA006282-TA	1	1.2279	3.00287	0.5624	unknown [Helicoverpa armigera]
sw09590	BGIBMGA007098-TA	0.9947	1.2224	1.30933	3.2559	NADP-dependent oxidoreductase [Bombyx mori]
sw09574	BGIBMGA007064-TA	1.06273	0.9906	1.25187	0.2148	PREDICTED: similar to serine-threonine kinase receptor-associated protein [Tribolium castaneum]
sw09573	BGIBMGA002161-TA	1	1	1	0.2219	Cullin-2 [Harpegnathos saltator]
sw09566	BGIBMGA010322-TA	1	1.4808	2.01577	2.0279	PREDICTED: similar to mitotic protein phosphatase 1 regulator, putative [Tribolium castaneum]
sw09561	BGIBMGA010203-TA	1	0.4484	1	5.8213	serine protease [Bombyx mandarina]
sw09554	BGIBMGA011901-TA	1.147	1.2312	2.1504	0.425	sericin 2 isoform 1 precursor [Bombyx mori]
sw09546	--	1	1	1	0.3664	adenylosuccinate synthetase [Culex quinquefasciatus]
sw09521	BGIBMGA007130-TA	1.12537	1	1	0.3629	hypothetical protein TcasGA2_TC006465 [Tribolium castaneum]
sw09511	BGIBMGA002432-TA	0.9654	1.1304	4.41307	1.5161	AGAP001587-PA [Anopheles gambiae str. PEST]
sw09475	BGIBMGA003255-TA	1.0628	1.7033	0.688167	2.016	hypothetical protein AaeL_AAEL013452 [Aedes aegypti]
sw09454	BGIBMGA011674-TA	0.9307	0.8528	0.563733	0.3719	Aminopeptidase N precursor, putative [Pediculus humanus corporis]
sw09451	BGIBMGA007508-TA	1.29337	0.9618	2.10253	1.5689	PREDICTED: hydroxyacid oxidase 1-like [Bombus terrestris]
sw09427	BGIBMGA003957-TA	0.938033	0.7643	0.3494	3.2108	cytochrome P450 CYP9A22 [Bombyx mori]
sw09421	BGIBMGA009675-TA	1	0.75	0.450833	1	PREDICTED: similar to CG6178-PA [Nasonia vitripennis]
sw09412	BGIBMGA000315-TA	1	1	1	0.0332	hypothetical protein AaeL_AAEL001680 [Aedes aegypti]
sw09405	BGIBMGA011774-TA	1	0.5825	1.07617	0.2952	PREDICTED: purine nucleoside phosphorylase-like [Bombus terrestris]
sw09396	BGIBMGA009694-TA	0.811567	1	0.101067	1	serine protease [Aedes aegypti]
sw09393	BGIBMGA009724-TA	1	1.7285	1	0.3532	GA19641 [Drosophila pseudoobscura pseudoobscura]
sw09385	BGIBMGA000054-TA	0.665567	1	0.108733	1	GK13049 [Drosophila willistoni]
sw09380	--	0.913167	1	0.063467	1	hypothetical protein AND_16226 [Anopheles darlingi]
sw09379	BGIBMGA004421-TA	1.00883	1.0809	0.5022	0.2119	tubulointerstitial nephritis antigen [Bombyx mori]
sw09378	BGIBMGA003441-TA	3.14713	1.6832	0.5371	0.4293	beta-tubulin [Bombyx mori]
sw09342	BGIBMGA007584-TA	0.932033	0.9186	1.0311	2.0291	PREDICTED: similar to Tubgcp3 protein [Nasonia vitripennis]
sw09340	BGIBMGA010410-TA	1	1	1	0.2343	PREDICTED: similar to conserved hypothetical protein [Tribolium castaneum]
sw09337	BGIBMGA004709-TA	1	1	1	0.1278	hypothetical protein CAEBREN_07885 [Caenorhabditis brenneri]
sw09320	BGIBMGA002206-TA	1.1972	1.5486	2.86697	0.2558	hypothetical protein EAG_11334 [Camponotus floridanus]
sw09307	BGIBMGA008931-TA	0.924933	0.8762	1.38803	2.4868	PREDICTED: ATPase family AAA domain-containing protein 2B-like isoform 1 [Acyrthosiphon pisum]
sw09304	--	0.655967	1	0.0293	1	GI22618 [Drosophila mojavensis]
sw09302	BGIBMGA007140-TA	1	1	1	0.0742	cryptochrome 1 [Bombyx mori]
sw09289	BGIBMGA012517-TA	1	0.9985	1	0.462	hypothetical protein TcasGA2_TC011137 [Tribolium castaneum]
sw09287	BGIBMGA007955-TA	1.35717	0.6519	2.062	0.8493	PREDICTED: similar to CG6712 CG6712-PA [Tribolium castaneum]
sw09281	BGIBMGA007741-TA	1.26887	1.4667	2.2357	1.1346	AGAP006140-PA [Anopheles gambiae str. PEST]
sw09272	BGIBMGA008015-TA	1	1.4061	1	2.1393	aminopeptidase-like protein [Tribolium castaneum]
sw09271	--	1	1.1293	1	0.2716	Calpain C, putative [Pediculus humanus corporis]
sw09267	BGIBMGA006874-TA	0.9846	1	0.067167	1	chitinase-related protein 1 [Bombyx mori]
sw09265	BGIBMGA006906-TA	0.962567	1.803	2.5178	3.5218	Sorting nexin-13 [Acromyrmex echinatior]
sw09254	BGIBMGA004894-TA	0.730967	0.9724	2.9119	1.1285	GK13394 [Drosophila willistoni]
sw09253	BGIBMGA000504-TA	1.34663	0.8826	0.604867	0.4463	PREDICTED: similar to ZK899.2 [Tribolium castaneum]
sw09252	--	1	1	1	3.4728	hypothetical protein TcasGA2_TC005208 [Tribolium castaneum]
sw09248	BGIBMGA003274-TA	0.9903	1	0.010367	1	AGAP005588-PA [Anopheles gambiae str. PEST]
sw09241	BGIBMGA006532-TA	1.12647	0.7609	0.381433	1.192	Roundabout-like protein 2 [Acromyrmex echinatior]
sw09227	BGIBMGA013301-TA	1.034	1	0.042	0.0376	hypothetical protein CTHT_0034670 [Chaetomium thermophilum var. thermophilum DSM 1495]
sw09226	BGIBMGA001010-TA	1.1949	1	0.0391	1	CG7017 [Drosophila melanogaster]
sw09222	BGIBMGA008530-TA	1	1.6941	5.85837	1.077	hypothetical protein DDB_G0282891 [Dictyostelium discoideum AX4]
sw09207	--	1	0.9238	1.48667	2.3792	PREDICTED: androgen-induced gene 1 protein [Macaca mulatta]
sw09196	BGIBMGA004587-TA	1.1174	1.3	2.2672	0.7383	trehalase-2 [Bombyx mori]
sw09190	BGIBMGA012488-TA	0.8105	0.8739	0.182767	0.4371	hypothetical protein TcasGA2_TC000871 [Tribolium castaneum]
sw09186	BGIBMGA013934-TA	0.845533	1.1846	1.55927	0.1978	phytanoyl-CoA dioxygenase peroxisomal precursor [Bombyx mori]
sw09185	BGIBMGA003517-TA	1.74527	1.8772	8.1058	2.0193	carboxyl/choline esterase CCE006a [Helicoverpa armigera]
sw09181	BGIBMGA012768-TA	1	1	1	0.0186	PREDICTED: similar to CG13618 CG13618-PA [Tribolium castaneum]
sw09171	BGIBMGA002754-TA	0.9083	1.1155	1.55107	2.0951	origin recognition complex subunit 1 [Bombyx mori]
sw09154	BGIBMGA000068-TA	0.8002	0.5217	0.1687	0.3528	ecdysone oxidase [Bombyx mori]
sw09143	BGIBMGA000025-TA	0.672033	1	0.0653	1	hypothetical protein AaeL_AAEL010627 [Aedes aegypti]
sw09129	BGIBMGA008847-TA	0.987133	1.555	2.2426	0.6283	GD24291 [Drosophila simulans]
sw09128	BGIBMGA002432-TA	0.946	1.1806	2.49747	0.704	vacuolar proton atpases [Aedes aegypti]
sw09126	--	1	0.7632	3.24933	0.6217	--
sw09120	BGIBMGA013407-TA	1	1	1	3.39	hypothetical protein HMPREF0063_12948 [Aeromicrobium marinum DSM 15272]
sw09118	BGIBMGA003332-TA	1	0.6468	1	14.8846	PREDICTED: probable uridine nucleosidase 1-like [Acyrthosiphon pisum]
sw09111	BGIBMGA005981-TA	1	1.3471	6.4582	0.0603	gb|AAD09280.1| immune-related Hdd11 [Hyphantria cunea]
sw09110	--	1	1	1	2.0658	reverse transcriptase [Ostrinia nubilalis]
sw09103	BGIBMGA009117-TA	1.2094	1.0059	1.50137	2.833	hypothetical protein AURANDRAFT_71268 [Aureococcus anophagefferens]
sw09102	BGIBMGA009901-TA	1.10197	0.5656	0.933	0.489	mitochondrial matrix protein p32 [Bombyx mori]
sw09099	BGIBMGA011217-TA	0.522167	1	0.1441	1	fatty-acyl CoA reductase 1 [Ostrinia nubilalis]
sw09094	BGIBMGA004546-TA	0.748133	1.0805	2.46063	1.4351	unnamed protein product [Blastocystis hominis]
sw09090	BGIBMGA012288-TA	1	1	1	0.4633	PREDICTED: probable cationic amino acid transporter-like [Apis mellifera]
sw09055	BGIBMGA012601-TA	1	1	0.127533	0.2011	cuticular protein RR-1 motif 11 [Bombyx mori]
sw09055	BGIBMGA012601-TA	1	1	0.053867	0.1243	cuticular protein RR-1 motif 11 [Bombyx mori]
sw09049	BGIBMGA011906-TA	0.931733	0.9105	1.5423	2.6434	unnamed protein product [Homo sapiens]
sw09038	BGIBMGA010866-TA	1	0.8552	1.2843	3.2589	hypothetical protein PAU_02014 [Photorhabdus asymbiotica subsp. asymbiotica ATCC 43949]
sw09024	BGIBMGA005181-TA	0.929467	2.3718	1.42727	1.471	trehalose 6-phosphate synthase isoform I [Helicoverpa armigera]
sw09022	BGIBMGA003385-TA	0.9873	0.7609	0.843867	0.4532	Serine/threonine-protein kinase polo [Camponotus floridanus]
sw09019	BGIBMGA008207-TA	1	1	1	0.032	cuticular protein glycine-rich 25 [Bombyx mori]
sw09013	BGIBMGA013029-TA	1.11317	0.6636	1.09127	0.4894	mitochondrial ribosomal protein L17 [Antheraea yamamai]
sw09011	BGIBMGA001927-TA	1	1	1	0.4695	farnesyl diphosphate synthase 2 [Bombyx mori]
sw09008	BGIBMGA000224-TA	1	1	1	0.4607	Sugar transporter ERD6-like 5 [Harpegnathos saltator]
sw09005	BGIBMGA013576-TA	1	1	1	0.3903	PREDICTED: similar to SV2-like protein 1 [Tribolium castaneum]
sw09000	BGIBMGA009498-TA	1.28577	1.1977	3.49697	2.2676	Ankyrin repeat domain protein [Wolbachia endosymbiont of Culex quinquefasciatus JHB]
sw08994	BGIBMGA009562-TA	0.856733	1.0277	0.4882	1.3174	proteasome 25 kDa subunit [Bombyx mori]
sw08986	BGIBMGA011572-TA	1.15997	1	0.413733	1	PREDICTED: similar to jumonji domain containing 1A [Tribolium castaneum]
sw08981	BGIBMGA001031-TA	1	0.7939	1	4.6567	TPA_inf: troponin H isoform 2 [Apis mellifera]
sw08980	BGIBMGA011234-TA	1	0.9684	2.48657	0.7131	PREDICTED: hypothetical protein LOC724126 [Apis mellifera]
sw08975	BGIBMGA011904-TA	0.609167	1	0.027767	1	PREDICTED: similar to AGAP001118-PA [Tribolium castaneum]
sw08954	--	1.20547	1.2687	2.81977	1.7721	endonuclease-reverse transcriptase [Bombyx mori]
sw08949	BGIBMGA002848-TA	2.098	1	0.086533	0.0681	GF15826 [Drosophila ananassae]
sw08943	BGIBMGA007804-TA	1	1.1143	1	0.3852	matrix metalloproteinase 1 isoform 2 [Bombyx mori]
sw08932	BGIBMGA005318-TA	1.48897	1.1874	3.08057	0.9745	unknown [Picea sitchensis]
sw08925	BGIBMGA002489-TA	1.10407	1.1846	0.266033	1.4307	transcriptional regulator [Burkholderia pseudomallei 305]
sw08919	BGIBMGA003796-TA	1	1	0.0431	1	--
sw08916	BGIBMGA002725-TA	0.905767	1	0.0318	1	hypothetical protein CGB_F5200C [Cryptococcus gattii WM276]
sw08915	BGIBMGA003060-TA	1.0151	1.5314	5.42127	0.3639	cuticular protein RR-2 motif 65 [Bombyx mori]
sw08911	BGIBMGA013542-TA	1	1.0211	1	0.1423	hypothetical protein AOR_1_1104194 [Aspergillus oryzae RIB40]
sw08906	BGIBMGA012839-TA	1	2.5147	1	9.5927	hypothetical protein DAPPUDRAFT_326816 [Daphnia pulex]
sw08905	BGIBMGA008090-TA	0.8809	1.3563	2.1862	1.6647	conserved hypothetical protein [Arthroderma benhamiae CBS 112371]
sw08884	--	1	1.1298	0.665	0.1853	papillomavirus regulatory factor prf-1, putative [Pediculus humanus corporis]
sw08883	BGIBMGA004049-TA	1	1	1	0.0208	hypothetical protein SNOG_00627 [Phaeosphaeria nodorum SN15]
sw08876	BGIBMGA010177-TA	0.8231	0.8787	0.499933	0.5317	PREDICTED: hypothetical protein LOC100643499 [Bombus terrestris]
sw08871	BGIBMGA011549-TA	0.820333	0.8256	0.817333	2.7277	hemolymph juvenile hormone binding protein precursor [Bombyx mori]
sw08870	BGIBMGA004562-TA	2.24047	1.0542	1.2396	0.2038	sugar transporter protein 3 [Bombyx mori]
sw08844	BGIBMGA006775-TA	2.16167	1.6208	2.89247	4.3776	lebocin-3 precursor [Bombyx mori]
sw08837	BGIBMGA013773-TA	0.866467	0.9598	0.4572	1	PREDICTED: similar to potein tyrosine phosphatase SHP1 [Nasonia vitripennis]
sw08830	BGIBMGA011883-TA	1	0.6655	2.9279	1.3153	predicted protein [Nematostella vectensis]
sw08815	BGIBMGA003683-TA	0.9298	0.7773	0.1118	0.6713	cytochrome P450 monooxygenase CYP4M5 [Bombyx mori]
sw08804	BGIBMGA010077-TA	0.5192	1	0.096833	1	AGAP001597-PB [Anopheles gambiae str. PEST]
sw08797	BGIBMGA002661-TA	1	1.0402	1	0.4699	lipophorin receptor isoform 3 [Bombyx mori]
sw08796	BGIBMGA005281-TA	1	1	1	0.4043	AGAP012255-PA [Anopheles gambiae str. PEST]
sw08787	BGIBMGA010281-TA	1.34317	1	0.3194	0.139	PREDICTED: hypothetical protein LOC100168286 [Acyrthosiphon pisum]
sw08786	BGIBMGA011477-TA	1	1	1	0.3036	hexokinase [Aedes aegypti]
sw08781	BGIBMGA003484-TA	0.777333	0.8729	0.490767	1.6507	RNA polymerase II largest subunit [Papilio polytes]
sw08778	BGIBMGA010977-TA	1	1.0875	1	0.0464	unknown [Picea sitchensis]
sw08766	BGIBMGA011338-TA	0.665467	0.8414	0.4653	1.0015	PREDICTED: cyclin-K [Apis mellifera]
sw08764	BGIBMGA000883-TA	1.1217	1.0328	1.48653	2.8022	AGAP011437-PA [Anopheles gambiae str. PEST]
sw08762	--	1	1.1269	1.87567	0.1332	--
sw08755	BGIBMGA002366-TA	1.424	1.0848	1.7951	2.4551	363_100_1 protein [Mamestra configurata]
sw08749	BGIBMGA011475-TA	1	1	1	2.6356	Lpxtg-motif cell wall anchor domain protein [Bacillus thuringiensis IBL 200]
sw08745	BGIBMGA003530-TA	0.910733	1.3091	0.826633	0.0829	hypothetical protein AaeL_AAEL005781 [Aedes aegypti]
sw08741	BGIBMGA009716-TA	1	0.9249	1.35357	2.1807	chorion class B protein ERB4 precursor [Bombyx mori]
sw08729	BGIBMGA000655-TA	1	1	1	0.0998	hypothetical protein BGIBMGA000655 [Bombyx mori]
sw08718	BGIBMGA000324-TA	0.870733	0.8852	4.67553	0.5762	cuticular protein RR-1 motif 46 [Bombyx mori]
sw08710	BGIBMGA013017-TA	0.921233	1	0.046767	1	cellular retinaldehyde-binding protein [Bombyx mori]
sw08706	BGIBMGA001058-TA	1	1.0578	2.1234	1.4982	adipose triglyceride lipase [Manduca sexta]
sw08696	BGIBMGA014170-TA	1	1.003	1.51423	3.5243	PREDICTED: LOW QUALITY PROTEIN: coiled-coil domain-containing protein 102B-like [Nomascus leucogenys]
sw08691	BGIBMGA001608-TA	1	1.1354	1	0.4994	AGAP004397-PB [Anopheles gambiae str. PEST]
sw08685	BGIBMGA000472-TA	0.848733	0.8823	0.174467	0.2859	PREDICTED: similar to AGAP002051-PA [Tribolium castaneum]
sw08684	BGIBMGA014039-TA	1.0039	0.7787	0.6196	0.2848	PREDICTED: collagen alpha-1(IV) chain-like isoform 1 [Apis mellifera]
sw08678	BGIBMGA007502-TA	1.13907	0.7336	0.372467	0.4234	hypothetical protein AND_00210 [Anopheles darlingi]
sw08675	BGIBMGA011598-TA	0.860967	0.7871	0.716467	2.2709	hypothetical protein CGSHi6P18H1_09395 [Haemophilus influenzae 6P18H1]
sw08674	BGIBMGA013006-TA	1	0.4998	1	0.0483	PREDICTED: similar to AGAP003781-PA [Tribolium castaneum]
sw08667	BGIBMGA001595-TA	0.687733	0.4706	0.2311	3.0098	aliphatic nitrilase [Bombyx mori]
sw08664	BGIBMGA005704-TA	1	0.4766	1	0.6663	hypothetical protein Phum_PHUM171650 [Pediculus humanus corporis]
sw08663	BGIBMGA005703-TA	1	0.8521	0.467633	0.8735	Glucose dehydrogenase [Acromyrmex echinatior]
sw08657	BGIBMGA002963-TA	0.9853	0.968	0.329	0.1825	chitin synthase [Manduca sexta]
sw08643	BGIBMGA013828-TA	2.78227	1	0.0279	1	hypothetical protein EAI_08984 [Harpegnathos saltator]
sw08642	BGIBMGA005378-TA	1.54433	1.8089	0.0924	2.187	PHD-finger domain-containing protein, putative [Toxoplasma gondii VEG]
sw08636	BGIBMGA013048-TA	0.8163	1.1902	1	3.5	hemolymph proteinase 19 [Manduca sexta]
sw08626	BGIBMGA008003-TA	1.4187	0.8048	2.61597	1.0338	PREDICTED: similar to CG3823 CG3823-PA [Tribolium castaneum]
sw08620	--	1	2.8652	3.26193	24.3548	PREDICTED: similar to conserved hypothetical protein, partial [Hydra magnipapillata]
sw08607	BGIBMGA010277-TA	1.11003	0.7949	1.12763	0.3032	hypothetical protein mhp693 [Mycoplasma hyopneumoniae 232]
sw08597	BGIBMGA012739-TA	1.03207	1	0.074633	0.0374	peroxidase [Tribolium castaneum]
sw08582	BGIBMGA014043-TA	1	1	1	0.1583	cytochrome p450 CYP4S1 [Helicoverpa armigera]
sw08576	BGIBMGA012606-TA	1	0.9692	5.53543	0.0942	heavy-chain filboin, putative [Pediculus humanus corporis]
sw08573	BGIBMGA013462-TA	1	1.0646	1	6.6863	PREDICTED: programmed cell death 6-interacting protein-like [Bombus terrestris]
sw08572	BGIBMGA003323-TA	1.2663	0.959	1.5852	19.5579	putative membrane protein [Bombyx mori]
sw08570	--	1.10307	1.2488	2.3913	1.607	endonuclease-reverse transcriptase [Bombyx mori]
sw08568	BGIBMGA010471-TA	0.786733	1.1272	2.8749	1.1402	PREDICTED: hypothetical protein LOC100648310 [Bombus terrestris]
sw08567	BGIBMGA009558-TA	0.903667	1.161	1	0.4604	PREDICTED: similar to CG4527-PB [Nasonia vitripennis]
sw08564	BGIBMGA010500-TA	2.18707	0.811	1	0.0631	cuticular protein hypothetical 28 [Bombyx mori]
sw08563	BGIBMGA000583-TA	1.1613	0.8551	0.325133	0.9752	GI16473 [Drosophila mojavensis]
sw08557	BGIBMGA003437-TA	1.60003	1.086	1.78573	6.3287	Ectonucleotide pyrophosphatase/phosphodiesterase family member 4 [Camponotus floridanus]
sw08547	BGIBMGA011560-TA	1	0.8116	1	0.0295	TPA: putative cuticle protein [Bombyx mori]
sw08547	BGIBMGA011560-TA	1	0.6868	1	0.0569	TPA: putative cuticle protein [Bombyx mori]
sw08546	BGIBMGA011455-TA	1	0.7319	5.0353	0.1079	TPA: putative cuticle protein [Bombyx mori]
sw08544	BGIBMGA006893-TA	1.0077	1.5277	1.7071	2.7719	cathepsin L like protein [Bombyx mori]
sw08542	BGIBMGA009802-TA	1	1.0331	1.79547	4.1006	hypothetical protein [Papilio dardanus]
sw08541	--	1	1.0807	1	3.6837	Dynein light chain 1, axonemal [Harpegnathos saltator]
sw08532	BGIBMGA004620-TA	1.08247	0.7554	0.366667	0.5742	--
sw08531	BGIBMGA009922-TA	1	0.8959	1	0.1544	GE15285 [Drosophila yakuba]
sw08530	BGIBMGA000639-TA	0.829933	0.7259	1.13553	3.3083	mirror [Tribolium castaneum]
sw08529	BGIBMGA005748-TA	1	1	1	0.097	AGAP006633-PB [Anopheles gambiae str. PEST]
sw08526	BGIBMGA005327-TA	1	1.0654	1	4.1117	PREDICTED: exportin-6 [Monodelphis domestica]
sw08519	BGIBMGA006599-TA	0.851267	1.2733	0.364467	1.0108	Laccase-1 [Acromyrmex echinatior]
sw08518	BGIBMGA004027-TA	1	1	1	0.3084	putative cuticle protein CPH36 [Bombyx mori]
sw08516	--	1	1	1	0.0993	GI13291 [Drosophila mojavensis]
sw08515	--	1	1	1	0.1346	Os01g0615200 [Oryza sativa Japonica Group]
sw08509	BGIBMGA001237-TA	1	1.1813	2.33563	2.9761	branched-chain-amino-acid transaminase [Papilio xuthus]
sw08505	BGIBMGA003615-TA	1	1.2552	1	2.1166	hypothetical protein AaeL_AAEL010523 [Aedes aegypti]
sw08497	BGIBMGA003512-TA	0.7037	1.063	1.1229	0.1822	glucosidase [Bombyx mori]
sw08485	BGIBMGA008709-TA	0.7658	1	0.076767	0.2841	chitinase [Bombyx mori]
sw08480	BGIBMGA000681-TA	0.5769	1.3684	2.3899	0.5044	cuticular protein tweedle motif 1 [Bombyx mori]
sw08474	BGIBMGA003461-TA	0.746433	1.2064	0.0283	0.5453	PREDICTED: proclotting enzyme [Apis mellifera]
sw08471	BGIBMGA010236-TA	1.1012	1.0051	2.12857	1.8671	aminomethyltransferase,putative [Pediculus humanus corporis]
sw08469	BGIBMGA008378-TA	0.868867	1	0.4562	1	plekhh1 [Culex quinquefasciatus]
sw08462	BGIBMGA010489-TA	0.809433	1.2528	0.5684	2.4088	Ubiquitin thioesterase otubain-like [Harpegnathos saltator]
sw08457	BGIBMGA005096-TA	0.789433	1.7044	3.24193	3.2886	Hdd1-like protein [Trichoplusia ni]
sw08456	BGIBMGA003331-TA	0.9004	1.2698	1.72727	3.1907	PREDICTED: pyrimidine-specific ribonucleoside hydrolase rihA-like [Bombus terrestris]
sw08454	--	1.10183	0.7846	0.309367	0.8758	Sodium-independent sulfate anion transporter [Harpegnathos saltator]
sw08449	BGIBMGA006383-TA	1	1	1	0.3948	hypothetical protein TcasGA2_TC030746 [Tribolium castaneum]
sw08448	BGIBMGA010063-TA	1	0.0874	1	0.4227	serine protease 39 [Mamestra configurata]
sw08442	BGIBMGA009544-TA	1	2.6434	14.1957	3.7117	integument esterase 2 [Bombyx mori]
sw08439	BGIBMGA006201-TA	1	1	1	0.061	hypothetical protein CHLREDRAFT_121004 [Chlamydomonas reinhardtii]
sw08433	--	1.14453	1	0.439467	1	hypothetical protein TcasGA2_TC008914 [Tribolium castaneum]
sw08427	--	1	0.8297	0.931033	0.2057	fibroblast growth factor [Plutella xylostella multiple nucleopolyhedrovirus]
sw08417	BGIBMGA000369-TA	1	1.0201	1	0.0285	cuticular protein RR-1 motif 24 [Bombyx mori]
sw08416	BGIBMGA000345-TA	1	1	1	0.0294	cuticular protein RR-1 motif 25 [Bombyx mori]
sw08399	BGIBMGA013911-TA	1.38827	1	0.255433	0.2048	AGAP005313-PA [Anopheles gambiae str. PEST]
sw08388	BGIBMGA008912-TA	1.06457	1.1989	2.5404	1.1128	AGAP003930-PA [Anopheles gambiae str. PEST]
sw08386	BGIBMGA013742-TA	1	1.3931	4.08077	1.2011	protein kinase C alpha binding protein [Spodoptera exigua]
sw08378	BGIBMGA009042-TA	1.04937	1	0.240033	1	GH10587 [Drosophila grimshawi]
sw08374	BGIBMGA009463-TA	1	1	1	0.0337	Host cell factor [Harpegnathos saltator]
sw08367	--	1	1	1	0.3578	reverse transcriptase [Ostrinia nubilalis]
sw08355	BGIBMGA002208-TA	1.01987	0.6761	1.0664	0.4629	mitochondrial ribosomal protein L1 [Aedes aegypti]
sw08343	BGIBMGA006324-TA	1	1.543	1	0.1637	AGAP004569-PA [Anopheles gambiae str. PEST]
sw08329	BGIBMGA009194-TA	1	0.4079	0.094533	0.0308	organic cation transporter [Aedes aegypti]
sw08328	BGIBMGA012766-TA	0.912067	0.426	0.050433	1.0405	hypothetical protein TcasGA2_TC015109 [Tribolium castaneum]
sw08326	BGIBMGA009584-TA	0.708667	0.9121	0.315633	1.1171	hypothetical protein SELMODRAFT_404607 [Selaginella moellendorffii]
sw08321	BGIBMGA002004-TA	1.147	1.5287	2.3843	2.1686	ATP-binding cassette sub-family F member 2 [Bombyx mori]
sw08319	BGIBMGA002044-TA	10.8163	1	0.087667	0.016	hypothetical protein EAI_13802 [Harpegnathos saltator]
sw08312	BGIBMGA001819-TA	1.02383	1.4241	0.139467	1	voltage- gated calcium channel, putative [Pediculus humanus corporis]
sw08306	BGIBMGA013975-TA	1.23173	1	0.262133	0.06	acheron [Manduca sexta]
sw08294	BGIBMGA003758-TA	0.909367	0.7567	0.421733	0.9172	karyopherin alpha 3 [Bombyx mori]
sw08293	BGIBMGA000453-TA	1.45987	1.0565	3.47087	0.7369	protease inhibitor 5 [Lonomia obliqua]
sw08292	BGIBMGA008821-TA	1.1456	0.9585	2.56427	2.1471	AT3G06850 [Arabidopsis thaliana]
sw08285	BGIBMGA004765-TA	0.805167	0.8842	0.488267	1.3761	AGAP011425-PA [Anopheles gambiae str. PEST]
sw08283	BGIBMGA006207-TA	1	0.9507	1	0.3469	PREDICTED: similar to CG10806 CG10806-PB [Tribolium castaneum]
sw08273	BGIBMGA008247-TA	1	1	1	0.0838	lectin 5 [Bombyx mori]
sw08270	BGIBMGA008174-TA	1.02863	1.1347	3.43107	2.4776	insulin-related peptide binding protein [Bombyx mori]
sw08268	BGIBMGA011667-TA	1.03633	1.4463	2.21673	2.8226	aprataxin [Biston betularia]
sw08258	BGIBMGA002077-TA	1.31963	1.3741	3.71793	1.6285	tan protein [Bombyx mori]
sw08246	BGIBMGA000520-TA	3.5928	0.7171	0.043633	0.0299	cuticular protein tweedle motif 2 [Bombyx mori]
sw08214	BGIBMGA009287-TA	3.55733	1	1	1	conserved hypothetical protein [Pediculus humanus corporis]
sw08205	BGIBMGA003274-TA	0.8832	1	0.039933	1	--
sw08197	--	1	1.3807	1	2.0022	--
sw08195	BGIBMGA002314-TA	0.937433	2.0817	1.1343	2.655	conserved hypothetical protein [Culex quinquefasciatus]
sw08192	BGIBMGA013647-TA	0.787333	0.8217	0.464733	1.0761	PREDICTED: similar to conserved hypothetical protein [Tribolium castaneum]
sw08176	BGIBMGA014193-TA	1	1	1	0.1822	hypothetical protein SINV_05460 [Solenopsis invicta]
sw08173	BGIBMGA013304-TA	0.786633	1.1925	0.621633	8.2214	hypothetical protein PPSIR1_01597 [Plesiocystis pacifica SIR-1]
sw08166	BGIBMGA013427-TA	2.50587	0.9019	0.345933	0.3463	PREDICTED: hypothetical protein LOC409981 [Apis mellifera]
sw08162	BGIBMGA006731-TA	0.815633	1.2859	0.032633	1.5802	hypothetical protein EAG_13432 [Camponotus floridanus]
sw08161	--	1.03263	1.1294	0.772067	0.3095	AGAP004349-PA [Anopheles gambiae str. PEST]
sw08146	BGIBMGA011615-TA	0.8713	1	0.228567	1	DNA topoisomerase 2 [Bombyx mori]
sw08145	BGIBMGA012968-TA	1	1.2221	3.6033	4.4041	Bm8 interacting protein 2d-4 [Bombyx mori]
sw08136	--	1	1	1	0.2294	probable oxidoreductase protein [Rhizobium etli Brasil 5]
sw08116	BGIBMGA011429-TA	1	1	1	0.1356	cAMP-dependent protein kinase C1 [Bombyx mori]
sw08106	--	2.68437	1.2743	5.0734	0.0249	pupal cuticle protein precursor [Bombyx mori]
sw08094	BGIBMGA009404-TA	0.7135	0.7758	0.419333	0.3837	calcium/calmodulin-dependent protein kinase type 1G, putative [Pediculus humanus corporis]
sw08090	BGIBMGA010676-TA	1.09087	1.1371	0.0527	0.094	acyl-CoA-delta9-5-desaturase [Dendrolimus punctatus]
sw08083	BGIBMGA003132-TA	1	1	1	0.1809	PREDICTED: similar to alpha-tocopherol transfer protein [Tribolium castaneum]
sw08078	--	0.848133	0.9607	1	0.4883	hypothetical protein SINV_00420 [Solenopsis invicta]
sw08076	BGIBMGA005397-TA	1	1.3586	9.59867	0.5688	cuticular protein hypothetical 5 [Bombyx mori]
sw08074	BGIBMGA004805-TA	0.905833	1.8175	2.92837	6.1772	prothrombin activator [Lonomia obliqua]
sw08073	BGIBMGA012335-TA	0.8487	1.0032	0.190567	0.8487	hypothetical protein AaeL_AAEL000459 [Aedes aegypti]
sw08070	BGIBMGA012681-TA	1.0712	1	0.144533	1	PREDICTED: similar to candidate tumor suppressor protein [Tribolium castaneum]
sw08065	BGIBMGA006444-TA	1	0.9036	1	0.4911	PREDICTED: similar to Sarcoplasmic calcium-binding protein 2 CG14904-PA [Tribolium castaneum]
sw08064	BGIBMGA010759-TA	1	1	1	3.002	hypothetical protein DDB_G0274195 [Dictyostelium discoideum AX4]
sw08062	--	1	1	1	0.1068	Alpha-N-acetylgalactosaminidase [Harpegnathos saltator]
sw08054	BGIBMGA007324-TA	1	2.2566	2.76257	3.8841	homogentisate 1,2-dioxygenase [Aedes aegypti]
sw08049	BGIBMGA014067-TA	1	1.3821	1.8764	2.6022	PREDICTED: similar to conserved hypothetical protein [Nasonia vitripennis]
sw08038	BGIBMGA004557-TA	1	1	1	0.2895	hypothetical protein AND_14541 [Anopheles darlingi]
sw08037	BGIBMGA008726-TA	1	1	1	0.2586	GF10068 [Drosophila ananassae]
sw08031	BGIBMGA003874-TA	0.7986	0.9964	0.231433	0.9535	PAR domain protein 1 [Danaus plexippus]
sw08029	BGIBMGA009047-TA	0.982967	1.7914	2.53213	0.9176	thrombin inhibitor infestin precursor [Triatoma infestans]
sw08023	BGIBMGA003096-TA	1	1	1	0.0503	cuticular protein RR-2 motif 62 [Bombyx mori]
sw08011	BGIBMGA000220-TA	0.6331	1	1	0.2418	PREDICTED: similar to GA16025-PA [Tribolium castaneum]
sw08009	BGIBMGA004127-TA	1.00167	0.9292	1.1725	2.6285	GF11956 [Drosophila ananassae]
sw07995	BGIBMGA002565-TA	0.710433	1.3617	0.444	19.0831	PREDICTED: hypothetical protein LOC411330 [Apis mellifera]
sw07986	BGIBMGA000930-TA	1.09657	0.9893	1.41063	2.0047	PREDICTED: similar to helicase [Tribolium castaneum]
sw07985	BGIBMGA000419-TA	0.808067	0.687	0.514433	2.2847	hypothetical protein AND_01493 [Anopheles darlingi]
sw07979	BGIBMGA004084-TA	0.809533	1.1153	0.563233	15.7688	neuropeptide receptor A8 [Bombyx mori]
[truncated: 935 more rows]
