# Supplementary material for: Genome-Wide Transcriptional Response of Silkworm (Bombyx mori) to Infection by the Microsporidian Nosema bombycis
Source: PLoS One. 2013 Dec 30;8(12):e84137. doi: 10.1371/journal.pone.0084137 (PMC3875524; doi:10.1371/journal.pone.0084137)
Supplement: Table S3 — Genes involved in the 14 major clusters of induced expression profile analysis and the corresponding log2 value of their fold change. (XLS) [file pone.0084137.s007.xls]

## Sheet: Sheet1
Table S3
Genes involved in the 14 major clusters of induced expression profile analysis and the corresponding log2 value of their fold change
Gene/Probe ID	2d	4d	6d	8d
Cluster 1
BGIBMGA014292-TA	-1.19353	0	1.32939	2.22358
BGIBMGA006830-TA	-0.308882	0.013927	0.61372	1.08644
BGIBMGA013938-TA	0.434526	2.10128	1.45649	2.71543
BGIBMGA009610-TA	0.246226	1.17862	0.734193	1.56042
BGIBMGA011617-TA	0.673436	1.87986	1.7004	2.93197
BGIBMGA012585-TA	0.788129	0.731009	0.906968	2.24193
BGIBMGA008803-TA	0.786122	0.660016	0.582428	1.81967
BGIBMGA013510-TA	0.363078	1.27352	0.957221	2.45678
BGIBMGA007720-TA	0.252376	0.456491	0.427249	1.0897
BGIBMGA000411-TA	0.696646	1.00173	0.775065	2.21698
BGIBMGA000411-TA	0.736735	1.47918	0.921157	2.56177
BGIBMGA013746-TA	0.237808	0.225768	1.09232	1.08495
BGIBMGA005025-TA	0.377512	0.299714	1.81508	1.95282
BGIBMGA008519-TA	0.214457	0.227741	0.973599	1.26472
BGIBMGA014545-TA	0	-0.130681	0.719519	1.11263
BGIBMGA014150-TA	0	-0.159396	1.89613	2.90049
BGIBMGA010537-TA	0	-0.161331	1.24663	1.94126
BGIBMGA013280-TA	0	-0.539939	2.55088	3.26493
BGIBMGA005681-TA	-0.076178	-0.070967	0.868108	1.1273
BGIBMGA012968-TA	-0.29218	0.118227	1.31102	2.16591
BGIBMGA013277-TA	-0.102372	0.03956	1.12636	1.80715
BGIBMGA011769-TA	-0.18175	0.172359	1.86117	2.90651
BGIBMGA010285-TA	0	0.100574	2.61542	3.52293
BGIBMGA011126-TA	0	-0.11951	3.53042	4.94459
BGIBMGA006804-TA	0	0	3.92825	5.81805
BGIBMGA009179-TA	0	0.258579	2.67123	3.76387
BGIBMGA002794-TA	0	0.345737	2.44132	3.67742
BGIBMGA010404-TA	-0.300981	0.247077	1.28364	1.4305
BGIBMGA011714-TA	-0.4103	0.220206	2.95263	3.11706
sw21940	-0.19567	0.114234	1.24552	1.33142
BGIBMGA012385-TA	-0.107752	0.287709	1.29353	1.65727
BGIBMGA000623-TA	-0.091315	0.182692	0.983289	1.12214
BGIBMGA012968-TA	0	0.289362	1.84932	2.13885
BGIBMGA011077-TA	0	0.431249	2.82973	3.32287
BGIBMGA007377-TA	0	0.640806	3.08631	3.70051
BGIBMGA001237-TA	0	0.240375	1.22381	1.57342
BGIBMGA009146-TA	0	0.217603	2.58778	3.15704
BGIBMGA000701-TA	-0.011636	0.092749	1.27272	1.59889
sw19018	0.081704	0.212507	1.74321	2.18545
BGIBMGA014206-TA	0	-0.027234	1.30334	1.56013
BGIBMGA003361-TA	0	-0.034456	0.862987	1.05304
BGIBMGA012974-TA	0	0	1.67548	1.89359
BGIBMGA010842-TA	0	0	2.04388	2.25674
sw10191	0	0	2.13804	2.50452
BGIBMGA002908-TA	0	0.112367	1.0394	1.12796
BGIBMGA006776-TA	0	0.05589	1.33592	1.40327
sw22532	0	0.059078	1.03154	1.10158
BGIBMGA014360-TA	0	1.98233	1.5771	3.53044
BGIBMGA006893-TA	-0.038895	0.57124	0.500394	1.19175
BGIBMGA006742-TA	-0.097528	0.756938	0.755799	1.66202
BGIBMGA012924-TA	-0.118414	0.744247	1.01383	2.03889
BGIBMGA012900-TA	-0.047716	0.415001	0.482573	1.04159
BGIBMGA010796-TA	-0.153073	1.54631	1.98185	4.30799
BGIBMGA012092-TA	0	2.61953	3.90966	6.34592
BGIBMGA012984-TA	0	0.509645	0.773518	1.33788
BGIBMGA010938-TA	0	2.58991	3.8952	6.53002
BGIBMGA006893-TA	0.011066	0.611361	0.771548	1.47087
BGIBMGA010681-TA	0	0.613909	0.965642	1.90597
BGIBMGA000623-TA	-0.068948	0.85822	1.28388	2.52582
BGIBMGA002486-TA	0	1.39961	2.16906	3.92009
BGIBMGA001745-TA	0	0.916171	1.5443	2.79456
BGIBMGA008016-TA	-0.134108	0.639788	1.37531	2.25939
BGIBMGA004805-TA	-0.142683	0.861955	1.5501	2.62695
BGIBMGA001860-TA	-0.177012	0.9634	1.55236	2.84471
BGIBMGA010215-TA	0	0.678883	2.15309	3.00364
BGIBMGA013894-TA	-0.033373	0.310456	0.829958	1.40659
BGIBMGA006968-TA	0	0.588037	1.49031	2.63527
BGIBMGA014246-TA	0	0.264476	0.679363	1.11849
BGIBMGA010480-TA	0	0.474047	1.24957	2.046
BGIBMGA010495-TA	0.025171	0.347552	0.91831	1.45602
BGIBMGA001230-TA	0	0.722116	2.00512	3.10009
BGIBMGA011005-TA	0.065113	0.305095	0.946207	1.46983
BGIBMGA005942-TA	0.116631	0.245252	0.745883	1.16504
BGIBMGA011896-TA	-0.036329	0.161049	0.676387	1.2225
BGIBMGA004191-TA	-0.040181	0.112767	0.644225	1.16723
BGIBMGA013520-TA	0	0.689299	2.16979	3.6663
sw11582	-0.09614	0.847516	3.00157	4.98482
BGIBMGA013130-TA	0	0.651591	2.08676	3.79352
sw07618	0	0.469678	1.63858	2.97495
BGIBMGA005141-TA	0	0.32964	1.27666	2.2795
BGIBMGA002943-TA	0.030312	0.228357	0.829336	1.41895
BGIBMGA004285-TA	0	0.838911	2.16395	4.20484
BGIBMGA009953-TA	-0.147734	0.428893	0.959795	1.82208
BGIBMGA014241-TA	-0.241612	0.466549	1.0048	2.02499
BGIBMGA003331-TA	-0.151362	0.344601	0.788491	1.67387
BGIBMGA013049-TA	-0.215915	0.203264	0.786262	1.47503
BGIBMGA002754-TA	-0.138759	0.157691	0.633261	1.06702
BGIBMGA002563-TA	-0.246909	0.300651	1.39135	2.52032
BGIBMGA002883-TA	-0.224823	0.41045	1.26568	2.05613
BGIBMGA002561-TA	-0.351198	0.370945	1.37877	2.0333
BGIBMGA008958-TA	-0.25831	0.364348	0.826463	1.33228
BGIBMGA001237-TA	-0.21162	0.339935	0.679634	1.08556
BGIBMGA012404-TA	0.173511	0.250477	0.514468	1.04488
BGIBMGA010621-TA	0.334531	0.408494	0.798451	1.55272
BGIBMGA009479-TA	0.640683	0.506907	1.25898	2.61958
BGIBMGA010101-TA	0.359184	0.358059	0.772843	1.8474
BGIBMGA002945-TA	0.371466	0.553655	1.01009	2.38311
BGIBMGA011344-TA	0.243873	0.463413	0.602457	1.35225
BGIBMGA000833-TA	0.222969	0.408821	0.49985	1.29748
BGIBMGA014014-TA	0.587813	1.58453	2.37591	3.55295
BGIBMGA014356-TA	0.227371	0.598079	1.0684	1.57492
BGIBMGA008574-TA	0.144699	0.493032	0.768559	1.22472
BGIBMGA001480-TA	0.502636	0.818032	1.21313	2.08372
BGIBMGA013818-TA	0.262593	0.432959	0.773968	1.03886
BGIBMGA000353-TA	0.619178	1.15847	2.10561	2.51627
BGIBMGA007864-TA	0.382686	0.335483	0.880907	1.23701
BGIBMGA005421-TA	0.423883	0.310456	1.01916	1.29948
BGIBMGA003892-TA	0.254029	0.142087	0.619679	1.0054
BGIBMGA008076-TA	0.14335	0.266996	0.699878	1.25653
BGIBMGA001762-TA	0.284001	0.433707	0.899794	1.51344
sw02647	0.363227	0.466236	1.27759	2.00216
BGIBMGA012995-TA	-0.152484	0.765025	2.91169	2.89625
BGIBMGA013760-TA	0	0.923796	3.26102	3.65082
BGIBMGA011108-TA	0	0.481506	1.6691	1.72827
BGIBMGA009161-TA	0	0.628074	1.7366	1.87346
sw10509	0.039606	1.35123	3.36718	3.63098
BGIBMGA001214-TA	-0.103198	0.745883	1.82707	2.01107
BGIBMGA009645-TA	-0.123225	0.254836	0.863013	1.05172
BGIBMGA005262-TA	-0.214742	0.599318	1.84709	2.03499
BGIBMGA010889-TA	0.41702	0.953079	2.27963	2.84599
BGIBMGA010892-TA	0.301315	1.11876	2.83519	2.99639
BGIBMGA004075-TA	0.628571	1.38427	3.73828	3.70646
BGIBMGA011667-TA	0.051488	0.532367	1.14844	1.49703
BGIBMGA010892-TA	0.192658	1.10393	2.35328	2.99903
BGIBMGA005898-TA	0.064055	0.70982	1.63637	2.22265
BGIBMGA012453-TA	0.020437	0.691891	1.33235	1.78588
BGIBMGA007921-TA	-0.002213	0.407407	0.738091	1.02041
BGIBMGA007463-TA	0	0.601126	1.19952	1.50411
BGIBMGA014067-TA	0	0.466862	0.907967	1.37973
BGIBMGA003613-TA	0.050839	0.510253	0.868792	1.3221
BGIBMGA003010-TA	0.057647	0.394185	0.769828	1.09936
BGIBMGA002486-TA	-0.225722	1.31412	2.60928	3.74004
BGIBMGA013163-TA	0.101963	0.858458	1.41543	1.91846
BGIBMGA006906-TA	-0.055041	0.850399	1.33216	1.81631
BGIBMGA001276-TA	0	0.544881	0.861797	1.15905
BGIBMGA011775-TA	0.082703	1.11056	1.98737	2.36174
BGIBMGA002635-TA	0.070709	0.835762	1.56001	1.76706
BGIBMGA004708-TA	0	1.92744	3.23115	3.70555
BGIBMGA014443-TA	0.005903	0.637378	1.30328	1.38731
BGIBMGA001325-TA	-0.023221	0.60985	1.31398	1.50238
sw17248	0	1.14848	2.24701	2.64291
BGIBMGA010364-TA	-0.161545	0.916171	1.10129	1.72639
BGIBMGA012054-TA	0	1.01607	1.28293	1.86612
BGIBMGA009276-TA	0.007817	0.682843	0.823315	1.35952
BGIBMGA003655-TA	-0.07557	1.18136	1.53084	2.4625
BGIBMGA007324-TA	0	1.17415	1.46601	1.95758
BGIBMGA005695-TA	-0.036773	1.49057	1.68473	2.25773
BGIBMGA006623-TA	-0.110553	2.5301	3.42545	4.11561
BGIBMGA004237-TA	0	0.943434	1.28195	1.55198
BGIBMGA009708-TA	0.00149	0.802235	0.829092	1.21506
BGIBMGA003364-TA	0	1.39747	1.31288	2.07176
BGIBMGA009839-TA	0.103263	0.792439	0.872133	1.22897
BGIBMGA001695-TA	0.1503	1.12678	1.26997	1.81015
BGIBMGA004073-TA	0.096487	0.76901	0.774334	1.06874
BGIBMGA009944-TA	0.136848	0.67708	1.08878	1.26891
BGIBMGA006758-TA	0.403014	1.83992	2.68293	3.1902
BGIBMGA006680-TA	0.200212	1.29637	1.65095	1.86231
BGIBMGA004294-TA	0.502297	2.21061	2.81159	3.36361
BGIBMGA000365-TA	0.227824	0.813689	0.930422	1.05214
BGIBMGA013866-TA	2.42173	1.5593	2.55372	4.06042
BGIBMGA006775-TA	1.11214	0.696706	1.5323	2.13014
BGIBMGA002711-TA	0.759923	0.067776	1.00956	1.5006
BGIBMGA002366-TA	0.509949	0.117429	0.844064	1.29578
BGIBMGA000185-TA	0.804467	-0.053045	1.02965	1.14828
BGIBMGA011768-TA	0	-0.118884	1.43253	0.746915
BGIBMGA013171-TA	0	-0.048263	2.06297	1.21735
BGIBMGA012423-TA	0	-0.051848	1.63759	1.00014
BGIBMGA008438-TA	0	-0.035343	1.37492	0.776946
BGIBMGA009775-TA	0.210514	0.124328	2.2147	1.00339
BGIBMGA000672-TA	0.05237	0.038155	1.05839	0.480886
BGIBMGA008348-TA	0	-0.043943	1.40267	0.6277
BGIBMGA006083-TA	0.040496	0.006478	1.72346	0.841893
BGIBMGA000158-TA	0	0.04977	1.72725	0.888149
BGIBMGA011525-TA	0	0.572405	2.6714	1.35873
BGIBMGA008749-TA	0	0.334111	2.12232	1.06178
BGIBMGA011052-TA	-0.087836	0.095182	1.04944	0.54201
BGIBMGA010198-TA	-0.082632	0.153676	1.86321	0.873813
BGIBMGA009043-TA	-0.097065	0.204642	1.37471	0.661567
BGIBMGA013638-TA	0	0.27274	1.85308	1.04222
BGIBMGA004492-TA	0	0.148999	1.76379	0.991245
BGIBMGA001058-TA	0	0.081067	1.08638	0.58323
BGIBMGA002629-TA	-0.273634	0.43808	2.45109	1.50299
sw07300	-0.087273	0.339365	1.44493	0.817705
BGIBMGA013039-TA	0.322121	0.264356	1.59773	1.19566
BGIBMGA014064-TA	0.266477	0.24123	1.477	0.882526
BGIBMGA007860-TA	0.260065	0.237074	1.84641	1.09748
BGIBMGA009498-TA	0.362629	0.260267	1.8061	1.18117
BGIBMGA006698-TA	0.462437	0.214374	2.80075	1.64883
BGIBMGA010478-TA	0.120972	0.311271	1.23199	0.773912
BGIBMGA003575-TA	0.243547	0.413594	1.70403	1.1131
BGIBMGA001343-TA	0.130931	0.260146	1.32782	0.765874
BGIBMGA009700-TA	0.247401	0.422771	1.42336	0.700617
BGIBMGA014064-TA	0.27262	0.458067	2.00291	1.09228
sw08570	0.14152	0.320542	1.25779	0.68437
sw17209	0.236013	0.549916	1.88641	1.04663
sw08954	0.269592	0.343351	1.49558	0.82546
BGIBMGA003573-TA	0.254796	0.392867	1.09586	0.827006
BGIBMGA001622-TA	0.154885	0.341986	1.20103	0.909043
BGIBMGA010563-TA	-0.255839	0.620305	3.56167	3.6177
BGIBMGA011079-TA	0	0.565012	4.03254	4.08045
BGIBMGA007190-TA	0	0.215741	1.29897	1.24781
BGIBMGA013207-TA	0	0.243669	4.02147	3.54457
BGIBMGA005457-TA	0	0.104471	1.54004	1.27697
BGIBMGA010563-TA	-0.066628	0.520246	4.2456	3.68841
BGIBMGA008110-TA	0	0.534161	3.79908	3.26993
BGIBMGA003656-TA	0	0.341986	2.3151	2.00126
BGIBMGA004072-TA	0	0.566669	3.37819	2.9713
BGIBMGA009869-TA	0.132949	0.253626	1.59952	1.43264
BGIBMGA003829-TA	0.125343	0.099497	1.11119	0.977463
BGIBMGA012264-TA	0	0.464773	2.00005	1.49144
BGIBMGA013796-TA	0	0.497434	1.88212	1.37579
BGIBMGA000958-TA	-0.007522	0.36446	1.31792	0.963252
BGIBMGA012997-TA	0.117074	0.444773	2.35801	1.83782
BGIBMGA003950-TA	0.051209	0.234501	1.39565	1.05089
BGIBMGA011272-TA	0.070115	0.273337	1.48028	1.06833
sw22143	0.081022	0.223299	1.22087	0.896001
BGIBMGA012515-TA	0.152465	0.519139	2.21616	1.66412
BGIBMGA000483-TA	0.043951	0.278223	1.14095	0.880019
BGIBMGA013860-TA	0	0.666393	1.86173	1.657
BGIBMGA010297-TA	0	0.601982	1.80935	1.60857
BGIBMGA013163-TA	0	0.841571	2.37004	2.27062
sw07317	0	1.0333	2.79401	2.61386
BGIBMGA010057-TA	0.104918	0.429321	1.34623	1.17702
BGIBMGA006815-TA	0.124284	0.689389	2.4422	2.08658
BGIBMGA008802-TA	0	0.291604	1.03012	0.974015
BGIBMGA007858-TA	0.019488	0.314755	1.2364	1.12988
BGIBMGA013638-TA	0	0.41186	1.51857	1.34665
sw09895	0	0.315914	1.10916	0.97563
BGIBMGA008558-TA	0	0.361544	1.73551	1.57405
sw22215	-0.017465	0.281075	1.2525	1.1973
BGIBMGA013560-TA	-0.041368	-0.111851	1.18131	1.01321
BGIBMGA004950-TA	0	-0.214575	1.79004	1.66316
BGIBMGA007935-TA	0.068647	-0.042011	1.9057	1.49247
BGIBMGA014236-TA	0	0	2.35342	1.9123
sw21752	0	0	1.99448	1.58631
BGIBMGA011078-TA	0	-0.005058	2.93709	2.52389
sw10122	0	0	3.17136	2.85539
BGIBMGA010611-TA	-0.080393	0.099228	1.20088	0.882839
BGIBMGA008110-TA	0	0.604546	4.32857	3.03474
BGIBMGA008174-TA	0.040728	0.182311	1.77866	1.30894
BGIBMGA007437-TA	0.013498	0.137766	1.08706	0.849279
BGIBMGA001500-TA	0.002018	0.115166	1.02333	0.791772
BGIBMGA014199-TA	0	0.087463	2.5484	1.69764
BGIBMGA006083-TA	0	0.091395	1.74992	1.14228
BGIBMGA004046-TA	0	0.136848	2.20303	1.42266
BGIBMGA004678-TA	0	0.17594	2.39913	1.70474
sw01999	0	0.230941	2.75862	1.89029
BGIBMGA003710-TA	0	0.026021	1.2333	0.918081
sw10425	0	0	1.4282	0.995882
BGIBMGA003361-TA	-0.160094	0.022758	1.17534	0.878137
BGIBMGA009809-TA	0.208851	0.029276	1.11971	1.03478
BGIBMGA010236-TA	0.139077	0.007339	1.08988	0.900799
BGIBMGA003989-TA	0.229259	0.001874	1.37625	1.16111
BGIBMGA008821-TA	0.196103	-0.06115	1.35855	1.10239
BGIBMGA004950-TA	0.261431	-0.090189	1.73345	1.30953
BGIBMGA006192-TA	0.330903	0.037312	1.45603	1.13416
BGIBMGA001278-TA	0.241514	0.123931	1.41255	1.12763
BGIBMGA008821-TA	0.170822	-0.235484	1.11517	0.961549
BGIBMGA008821-TA	0.164658	-0.161976	1.28834	1.15911
BGIBMGA000880-TA	0.126269	-0.189187	1.33957	1.16221
BGIBMGA010238-TA	0.211552	-0.120922	0.89538	1.01628
BGIBMGA001202-TA	0.191184	-0.151683	1.86223	1.9614
BGIBMGA007508-TA	0.371132	-0.056191	1.07213	0.649753
BGIBMGA013756-TA	0.482366	0.253747	1.34903	0.95017
sw17320	0.372395	0.207018	1.22663	0.964436
BGIBMGA013567-TA	0.379658	0.417488	1.02347	0.729444
BGIBMGA010104-TA	0.493409	0.463936	1.10541	0.923263
BGIBMGA003417-TA	0.518568	0.320427	1.13573	0.78115
BGIBMGA000835-TA	0.563028	0.430071	1.4584	1.16858
BGIBMGA001629-TA	0.352646	0.343237	1.08873	0.666029
BGIBMGA006512-TA	0.724388	0.309176	1.44361	1.30533
BGIBMGA002669-TA	0.87342	0.271067	1.26129	1.36289
BGIBMGA014069-TA	-0.294302	0.695727	0.901726	1.03696
BGIBMGA010213-TA	-0.323792	0.972325	1.57184	1.74296
BGIBMGA005096-TA	-0.341111	0.769264	1.69685	1.71747
BGIBMGA007324-TA	-0.415101	1.29901	1.51374	1.42932
BGIBMGA003435-TA	-0.242521	0.848237	1.09918	0.873341
BGIBMGA010478-TA	0.129656	0.541614	1.07893	0.584289
BGIBMGA007876-TA	0.146395	0.598746	1.16796	0.723253
BGIBMGA003552-TA	0.203806	0.963474	1.43148	0.871686
BGIBMGA007487-TA	0.202762	0.407842	1.04861	0.589188
BGIBMGA001917-TA	0.303655	0.637749	1.72456	1.03252
BGIBMGA003527-TA	0.337007	0.862987	1.68605	1.23603
BGIBMGA001627-TA	0.356445	0.726831	1.5953	1.04789
BGIBMGA007572-TA	0.074551	0.719841	1.66792	1.354
BGIBMGA013862-TA	0	0.684549	1.75776	1.35219
BGIBMGA003553-TA	0	0.562768	1.60972	1.24635
sw17673	0	0.510152	1.53102	1.22447
BGIBMGA005650-TA	0	0.378401	1.12457	0.756255
BGIBMGA010303-TA	0.047678	0.841088	1.83672	1.14476
BGIBMGA001231-TA	0	1.50162	3.04569	1.90697
BGIBMGA007631-TA	0.026588	0.56589	1.11661	0.852798
BGIBMGA003221-TA	0.107242	0.691355	1.59464	1.11076
BGIBMGA009435-TA	0.154626	0.59827	1.02297	0.943584
BGIBMGA002004-TA	0.197865	0.612305	1.25357	1.11676
BGIBMGA007772-TA	0	0.858618	1.34356	1.10393
BGIBMGA010322-TA	0	0.566377	1.01133	1.01999
BGIBMGA006191-TA	-0.00641	0.807272	1.24491	1.28113
sw16879	0	0.820322	1.20512	1.26478
sw09877	-0.106145	0.587749	1.15806	1.09173
sw22757	0	1.33628	2.88446	2.55289
sw17224	-0.037562	0.724563	1.4797	1.40299
BGIBMGA011029-TA	0.525468	0.282025	2.10513	0.615981
BGIBMGA012568-TA	0.193709	0.153287	1.04066	0.359409
BGIBMGA009094-TA	0.443076	0.348119	2.44118	0.851119
BGIBMGA005069-TA	0.171719	0.207018	1.12197	0.331361
BGIBMGA007951-TA	0.133126	0.105946	1.26129	0.337654
BGIBMGA012478-TA	0.504163	0.595695	2.19567	0.951513
BGIBMGA007192-TA	0.258016	0.313478	1.53932	0.603122
BGIBMGA002077-TA	0.400137	0.458487	1.8945	0.703544
BGIBMGA003517-TA	0.803448	0.908582	3.01896	1.01385
BGIBMGA011328-TA	0.370574	0.163885	1.04605	0.437121
BGIBMGA003328-TA	0.467697	0.263034	1.32383	0.339137
BGIBMGA001568-TA	0.190763	0.009347	1.00571	0.387914
BGIBMGA009497-TA	0	0.058801	1.60461	0.520649
BGIBMGA008438-TA	0	-0.03623	1.30083	0.40294
BGIBMGA007259-TA	0.065342	-0.01348	1.83404	0.618521
BGIBMGA009343-TA	0	0.076012	1.30984	0.167358
BGIBMGA003356-TA	0	-0.038895	2.06876	0.242572
BGIBMGA009800-TA	0	0.087463	2.46882	0.528871
BGIBMGA002289-TA	0	0	2.17084	0.375623
BGIBMGA005694-TA	-0.084773	0.009347	1.61223	0.313246
BGIBMGA006902-TA	0.066813	0.413161	1.10974	0.36446
BGIBMGA005849-TA	0.108045	0.452068	1.43898	0.502534
BGIBMGA013051-TA	0	0.612211	1.76344	0.434775
BGIBMGA001664-TA	0	0.324235	1.07809	0.306379
BGIBMGA001213-TA	0	0.435735	1.34903	0.383939
BGIBMGA007767-TA	0	0.643487	2.46159	0.540821
BGIBMGA001003-TA	0	1.0545	3.68954	0.92729
sw19374	0	0.303109	1.10505	0.279768
BGIBMGA010490-TA	0	0.148609	1.03135	0.326077
BGIBMGA010303-TA	0	0.45386	2.64311	0.841651
BGIBMGA005568-TA	0	0.264356	1.2826	0.401849
BGIBMGA008042-TA	0	0.425352	2.19335	0.750949
sw16750	0	0.460585	2.40269	0.864176
BGIBMGA011459-TA	0	0.533464	2.13561	0.751806
BGIBMGA001003-TA	0	0.712464	2.88343	0.975777
BGIBMGA000005-TA	0	0.250477	1.07743	0.394185
BGIBMGA005602-TA	0	0.197362	1.73525	0.679334
BGIBMGA000238-TA	0	0.313942	3.21403	1.0943
sw12518	0	0.391328	3.54867	1.279
BGIBMGA002432-TA	-0.050801	0.176833	2.14178	0.600365
BGIBMGA000457-TA	0	0.370834	3.59669	1.07011
sw22793	0	0.320889	3.13129	0.870345
BGIBMGA000238-TA	0	0.350158	3.28858	0.737514
BGIBMGA014436-TA	-0.189241	0.489851	1.61912	0.778461
BGIBMGA000622-TA	-0.124272	0.320889	1.22608	0.56179
BGIBMGA005781-TA	-0.159718	0.5655	1.56199	0.766044
BGIBMGA013269-TA	0	1.32993	3.71835	1.65695
BGIBMGA009544-TA	0	1.4024	3.82738	1.89208
BGIBMGA009949-TA	0	0.541713	1.71899	0.753947
BGIBMGA009544-TA	0	1.63631	5.45562	2.45888
sw13419	0	1.16569	3.79513	1.81275
sw11354	0	1.06943	3.93712	1.79996
BGIBMGA013829-TA	0	1.94954	5.49774	3.15204
BGIBMGA002679-TA	-0.006072	0.430392	1.26109	0.670478
BGIBMGA001231-TA	0	1.28155	3.48665	1.88241
BGIBMGA008090-TA	-0.18295	0.439676	1.12843	0.735262
BGIBMGA005782-TA	-0.328919	0.673647	1.90784	1.26039
sw22558	-0.119562	0.320311	1.10136	0.778377
sw18973	-0.210062	0.37729	1.37297	1.14692
BGIBMGA004546-TA	-0.418633	0.111699	1.29903	0.521151
BGIBMGA005696-TA	-0.410812	0.588325	3.1936	1.44366
BGIBMGA001587-TA	-0.109463	0.203514	1.26255	0.506297
BGIBMGA005696-TA	-0.437721	0.579084	2.33168	1.00684
BGIBMGA000623-TA	-0.290651	0.238542	1.28183	0.577828
sw11540	-0.282263	0.177726	1.10842	0.505993
sw16753	-0.253085	0.216486	1.37438	0.634222
BGIBMGA009095-TA	-0.219047	0.5655	1.11834	0.381062
BGIBMGA013972-TA	0	0.709732	1.02255	0.219339
BGIBMGA003866-TA	0	1.97867	2.66672	0.774924
BGIBMGA013051-TA	0	0.649845	1.11038	0.382059
BGIBMGA008513-TA	0	0.604736	1.13058	0.402176
BGIBMGA009148-TA	0	0.941332	1.66542	0.873104
BGIBMGA002339-TA	0	0.944559	1.47037	0.76137
BGIBMGA009001-TA	-0.061952	1.36401	1.24277	1.23149
BGIBMGA002690-TA	0.05857	1.51309	1.21319	1.16729
BGIBMGA006131-TA	0	1.84076	2.35106	1.73539
BGIBMGA006784-TA	0.123534	1.54627	1.70832	1.25163
BGIBMGA009656-TA	0	1.24202	1.4051	1.00375
sw09761	0	2.10064	2.23138	1.7092
BGIBMGA002938-TA	0.227864	1.29655	1.51381	1.06461
BGIBMGA003616-TA	0.401557	0.828469	1.16199	0.403704
BGIBMGA004550-TA	0.178832	0.920446	1.07117	0.500394
BGIBMGA001988-TA	0.433779	2.13803	2.6217	1.33021
BGIBMGA003025-TA	0.278262	0.98083	1.00454	0.557189
BGIBMGA002603-TA	0.22367	1.18085	0.965668	0.334797
Cluster 4
BGIBMGA013131-TA	0.054084	0.456491	-0.157517	1.14307
BGIBMGA010467-TA	-0.083244	0.567351	-0.210842	1.30165
BGIBMGA000028-TA	-0.114711	0.415867	-0.25131	1.10876
BGIBMGA014601-TA	0.40214	0.826437	0.179766	1.87814
BGIBMGA010030-TA	0.48968	1.08393	0.465052	2.74932
BGIBMGA009407-TA	0.166544	0.33674	0	1.07724
BGIBMGA001457-TA	0.17031	0.2929	-0.035835	1.06853
BGIBMGA010467-TA	0.159587	0.563256	0.031113	1.47301
sw18442	0.420509	1.41889	0.384713	4.01208
BGIBMGA011897-TA	0.030171	0.306846	0.047445	1.15885
BGIBMGA010906-TA	0.08293	0.383276	0.083611	1.70146
BGIBMGA013465-TA	0	0.451541	0	2.0999
BGIBMGA011649-TA	0	0.219587	0	1.07293
BGIBMGA012486-TA	0.021053	1.24196	0.033652	5.56007
BGIBMGA013019-TA	0	0.344374	0	1.49288
BGIBMGA005220-TA	0	0.391878	0	1.68136
BGIBMGA009953-TA	0	0.431997	0	1.67324
BGIBMGA005173-TA	0	0.293135	0	1.13527
BGIBMGA014228-TA	0	0.824238	0	3.36917
sw16669	0	0.358171	0	1.45027
BGIBMGA002013-TA	-0.035885	0.258579	-0.014791	1.28368
BGIBMGA014436-TA	0	0.369941	0	1.19333
BGIBMGA014191-TA	0	0.481919	0	1.52095
BGIBMGA003615-TA	0	0.327917	0	1.08175
BCK-12	0	0.72657	0	2.49459
sw03220	0	0.343806	0	1.24422
BGIBMGA001874-TA	-0.042308	0.51541	0.065113	1.70788
BGIBMGA012186-TA	0	0.389567	0	1.08563
BGIBMGA010371-TA	0	0.410992	0	1.14737
BGIBMGA003950-TA	0	0.497536	0	1.49006
BGIBMGA012839-TA	0	1.33039	0	3.26194
BGIBMGA009204-TA	0	0.657091	0	1.57478
BGIBMGA010289-TA	0	0.462995	0	1.20376
BGIBMGA004658-TA	0	0.59579	0	1.51894
BGIBMGA001872-TA	0	0.570269	0	1.44943
sw04094	0	0.532167	0	1.33805
BGIBMGA012135-TA	0	0.629287	0	1.27542
Bglov2;Gloverin4;	0	1.45449	0	2.79608
BGIBMGA010213-TA	0	0.719578	0	1.40376
BGIBMGA010212-TA	0	0.556111	0	1.04803
BGIBMGA008015-TA	0	0.491699	0	1.09714
BNPF1a-11	0	0.72927	0	1.57454
BGIBMGA006339-TA	0	1.03182	0	2.22802
sw09887	0	0.735436	0	1.58323
sw08197	0	0.4654	0	1.00159
BGIBMGA010364-TA	0	0.74743	0	1.62891
sw13031	0	0.803558	0	1.75151
B6281-10	0	0.666938	0	1.45465
BGIBMGA001789-TA	0.114456	0.634036	0	1.35445
BGIBMGA014116-TA	0.587909	1.64122	0.025643	2.81824
BGIBMGA004630-TA	0.348043	0.794603	-0.031504	1.14542
BGIBMGA014190-TA	0	1.29072	0	1.63473
sw21038	0	0.903115	0	1.25447
BGIBMGA006339-TA	0	1.11383	0	1.75052
BGIBMGA003513-TA	0	0.707878	0	1.12088
BGIBMGA002314-TA	-0.093213	1.05776	0.181802	1.40871
BGIBMGA004691-TA	0	1.01956	0	1.1127
BGIBMGA004614-TA	0	1.02148	0.145221	0.977317
BGIBMGA008768-TA	0.070297	0.661294	0.23176	1.0207
sw15269	0.153718	0.796515	0.19883	1.32158
BGIBMGA001264-TA	0.069657	1.12618	0.391914	1.4566
Cluster 5
BGIBMGA012860-TA	0.137022	0.097746	0.245577	1.11177
BGIBMGA012270-TA	0.252819	0.137241	0.280561	1.50818
BGIBMGA011203-TA	0.096127	0.283803	0.518031	3.08432
BGIBMGA011201-TA	0.146395	0.370388	0.543265	2.78716
BGIBMGA005991-TA	0.115077	0.158208	0.167743	1.24987
BGIBMGA011896-TA	0.117784	0.052138	0.306767	1.3108
BGIBMGA012591-TA	0.100753	-0.004624	0.21483	1.00784
BGIBMGA005449-TA	0.149477	-0.014062	0.452208	1.87786
BGIBMGA012788-TA	0.292036	0.097071	0.510995	3.28222
BGIBMGA011199-TA	0.255359	0.098958	0.475396	2.62705
BGIBMGA003323-TA	0.340619	-0.060397	0.664665	4.28968
BGIBMGA008281-TA	0.41774	-0.148641	0.512682	3.05144
BGIBMGA008278-TA	0.390338	-0.114191	0.705374	3.03728
BGIBMGA008278-TA	0.372581	-0.264305	0.886719	3.14786
BGIBMGA001796-TA	0.142043	-0.073545	0.321544	1.22595
BGIBMGA003882-TA	0.200671	0.026304	0.131721	1.09923
BGIBMGA010979-TA	-0.29224	0.043345	0.755685	2.74474
BGIBMGA010584-TA	-0.382764	0.033511	0.800303	4.03768
BGIBMGA011424-TA	0	0.100574	0.369606	1.97776
BGIBMGA007183-TA	-0.096757	0.184344	0.829768	3.40264
BGIBMGA014170-TA	0	0.004322	0.598587	1.81734
BGIBMGA008044-TA	-0.006217	0.022474	0.354565	1.19686
sw03667	0.031772	0.019061	0.482573	1.95185
BGIBMGA008280-TA	0	-0.287712	0.776609	2.97267
BGIBMGA005449-TA	-0.066125	-0.07476	0.534062	2.02151
BGIBMGA011202-TA	0.341568	0.445409	1.28246	2.98976
BGIBMGA010372-TA	0.119865	0.141956	0.439286	1.18263
BGIBMGA009636-TA	0.161995	0.112633	0.511468	1.32786
BGIBMGA008820-TA	0.088051	0.34426	0.651071	1.72168
BGIBMGA006773-TA	0.141607	0.28629	0.581592	1.43803
BGIBMGA009393-TA	0.130667	0.364572	0.766553	2.28892
BGIBMGA000915-TA	0.066078	0.363676	0.998436	2.7691
BGIBMGA012773-TA	0.130447	0.366476	1.40532	3.3013
BGIBMGA011531-TA	0.145612	0.544386	2.01959	4.49101
BGIBMGA004398-TA	0	0.257493	1.16521	2.54387
BGIBMGA009108-TA	0.269831	0.407733	2.29865	4.7278
sw03308	0.047353	0.094641	0.519173	1.08773
BGIBMGA014571-TA	-0.322709	0.470511	1.0732	2.90258
BGIBMGA014001-TA	-0.105524	0.137897	0.485839	1.14783
BGIBMGA001168-TA	-0.07547	0.085017	0.456982	1.13652
BGIBMGA010036-TA	0.092975	0.678252	1.11221	4.00972
BGIBMGA007098-TA	-0.007667	0.289716	0.388832	1.70306
BGIBMGA005382-TA	-0.040576	0.287827	0.482332	1.83107
BGIBMGA006476-TA	-0.168771	0.263635	0.942183	2.93189
sw10782	-0.054242	0.226878	0.483021	1.53032
BGIBMGA013160-TA	0.274927	-0.254978	0.999206	2.36233
BGIBMGA009526-TA	0.254997	-0.234126	0.65055	1.85471
BGIBMGA009117-TA	0.274291	0.008487	0.586277	1.50233
BGIBMGA005991-TA	0.237401	0.002595	0.56498	1.28339
BGIBMGA012788-TA	0.39919	-0.002021	1.1342	3.25078
BGIBMGA000883-TA	0.165687	0.046561	0.571951	1.48656
BGIBMGA012777-TA	0.360159	0.189413	1.47093	3.1723
BGIBMGA000930-TA	0.132994	-0.01552	0.496343	1.00339
BGIBMGA006791-TA	0.260788	-0.211899	1.22021	2.19881
BGIBMGA003437-TA	0.678102	0.119024	0.836516	2.66191
BGIBMGA002881-TA	0.317458	0.018349	0.380064	1.00518
BGIBMGA014571-TA	-0.400301	0.073957	1.23354	2.68621
BGIBMGA005156-TA	-0.525677	-0.106094	1.12022	2.43034
BGIBMGA009106-TA	-0.346725	-0.145765	1.243	3.05457
BGIBMGA003913-TA	-0.14683	-0.127526	0.468184	1.04656
BGIBMGA000398-TA	-0.118989	-0.104387	0.497365	1.00079
BGIBMGA013932-TA	-0.129366	-0.117474	0.600777	1.0192
sw11744	-0.183223	-0.269164	0.729502	1.36468
BGIBMGA008931-TA	-0.112579	-0.190668	0.473042	1.31429
BGIBMGA009716-TA	0	-0.112631	0.436766	1.12479
BGIBMGA008278-TA	0	-0.155213	0.725174	2.20467
BGIBMGA011906-TA	-0.102012	-0.135269	0.625083	1.4024
BGIBMGA007640-TA	-0.04439	-0.073393	0.568259	1.18396
sw09207	0	-0.114348	0.572082	1.25048
BGIBMGA007111-TA	-0.087223	-0.281912	0.921385	2.22589
BGIBMGA007111-TA	-0.106975	-0.353284	0.875885	2.08369
sw16976	-0.016833	-0.243318	0.790855	1.6872
BGIBMGA013639-TA	0	0.015926	2.11435	5.56709
BGIBMGA009802-TA	0	0.04698	0.844359	2.03584
BGIBMGA002567-TA	0	-0.060849	0.858353	1.62849
BGIBMGA000959-TA	-0.005638	-0.013625	0.552508	1.1564
sw16749	0	0	2.50679	4.99144
BGIBMGA007893-TA	-1.33449	-0.140666	1.30947	4.63885
BGIBMGA008596-TA	-0.285718	-0.094803	0.444278	1.36575
BGIBMGA001005-TA	-1.04901	-0.102682	1.46575	4.56355
BGIBMGA001498-TA	-0.440524	0.037031	0.280956	1.5208
Cluster 6
BGIBMGA012792-TA	-0.145553	0.128953	-0.404941	4.03327
BGIBMGA008199-TA	-0.064012	0.025596	-0.164076	1.82399
BGIBMGA002307-TA	0	0	-0.177991	1.80653
BGIBMGA002175-TA	-0.392453	0.048934	-0.37907	4.35234
BGIBMGA013988-TA	0.10925	0	0	1.06219
BGIBMGA013813-TA	0.094956	0.051163	0.038623	1.00202
BGIBMGA013271-TA	0.209017	0.137372	0	2.63187
BGIBMGA009773-TA	0.109695	0.046282	-0.012218	1.30445
BGIBMGA011424-TA	0	-0.060698	0.171335	2.74741
BGIBMGA012486-TA	0	0	0.339442	5.49315
BGIBMGA008101-TA	0	0	0.196229	3.25462
BGIBMGA003313-TA	-0.01917	0.01407	0.047305	1.13409
BGIBMGA008504-TA	-0.031405	0.088684	0.051442	2.27539
BGIBMGA010809-TA	0	0.045443	0	2.42618
BGIBMGA010747-TA	0	0.03196	0	1.3206
BGIBMGA013462-TA	0	0.090311	0	2.74121
BGIBMGA010551-TA	0	0.047538	0	1.33743
BGIBMGA007376-TA	0	0.03956	0	1.07649
BGIBMGA003756-TA	0	0.042224	0	1.10279
BGIBMGA005327-TA	0	0.091395	0	2.03973
BGIBMGA000238-TA	0	0.114367	0	2.55697
BGIBMGA012483-TA	0	0.110631	0	1.29449
BGIBMGA001498-TA	0	0.181421	0	2.28487
BGIBMGA000451-TA	0	0.092207	0	1.19478
BGIBMGA013280-TA	0	0.194087	0	3.50725
BGIBMGA008401-TA	0	0.109427	0	1.84209
sw08541	0	0.111966	0	1.88116
sw00400	0	0.123136	0	1.9839
BGIBMGA000363-TA	-0.032635	0.092884	0	1.48867
BGIBMGA009528-TA	0	-0.111383	0	2.57642
BGIBMGA014258-TA	0	0	0	2.45423
BGIBMGA011175-TA	0	0	0	1.19472
BGIBMGA010458-TA	0	0	0	1.6148
BGIBMGA007008-TA	0	0	0	5.02073
BGIBMGA011224-TA	0	0	0	2.59844
BGIBMGA005487-TA	0	0	0	1.18276
BGIBMGA013342-TA	0	0	0	2.65076
BGIBMGA012997-TA	0	0	0	2.6727
BGIBMGA007184-TA	0	0	0	1.06936
sw00913	0	0	0	1.8506
BGIBMGA011408-TA	0	0	0	1.15982
BGIBMGA006820-TA	0	0	0	1.64298
sw16604	0	0	0	1.15432
BGIBMGA014377-TA	0	0	0	1.19017
BGIBMGA013099-TA	0	0	0	3.54226
BGIBMGA001522-TA	0	0	0	2.92992
sw02632	0	0	0	2.71471
BGIBMGA012805-TA	0	0	0	1.2334
BGIBMGA010306-TA	0	0	0	2.24537
sw22279	0	0	0	1.55552
Bnplp1-24	0	0	0	2.86952
BGIBMGA014536-TA	0	0	0	2.0809
BGIBMGA013407-TA	0	0	0	1.76128
BGIBMGA008422-TA	0	0	0	3.23398
BGIBMGA000826-TA	0	0	0	1.10353
BGIBMGA009174-TA	0	0	0	1.19837
BGIBMGA012446-TA	0	0	0	1.76447
BGIBMGA012106-TA	0	0	0	2.11223
sw13146	0	0	0	3.51943
BGIBMGA000939-TA	0	0	0	3.32318
BGIBMGA014428-TA	0	0	0	2.31615
BGIBMGA004320-TA	0	0	0	1.6234
BGIBMGA000646-TA	0	0	0	1.04544
sw04575	0	0	0	1.26424
sw12464	0	0	0	1.68666
BGIBMGA011441-TA	0	0	0	1.70554
BGIBMGA003361-TA	0	0	0	1.18396
BGIBMGA013342-TA	0	0	0	3.87656
BGIBMGA000137-TA	0	0	0	1.63245
sw11264	0	0	0	1.28983
BGIBMGA012255-TA	0	0	0	1.0497
BGIBMGA008640-TA	0	0	0	1.83722
BGIBMGA005463-TA	0	0	0	1.61155
BGIBMGA001779-TA	0	0	0	1.81734
sw09110	0	0	0	1.0467
BGIBMGA009691-TA	0	0	0	1.08195
BGIBMGA006018-TA	0	0	0	2.4052
BGIBMGA003945-TA	0	0	0	2.56076
sw19894	0	0	0	1.58804
BGIBMGA011475-TA	0	0	0	1.39813
BGIBMGA008787-TA	0	0	0	1.13119
BGIBMGA010533-TA	0	0	0	1.37312
BGIBMGA001796-TA	0	0	0	1.03591
BGIBMGA009394-TA	0	0	0	3.85886
BGIBMGA005167-TA	0	0	0	2.1354
BGIBMGA000004-TA	0	0	0	2.3744
BGIBMGA003612-TA	0	0	0	1.29378
sw09252	0	0	0	1.7961
BGIBMGA007331-TA	0	0	0	1.4073
BGIBMGA004229-TA	0	0	0	2.13537
BGIBMGA010100-TA	0	0	0	1.1527
sw07036	0	0	0	1.25574
sw16385	0	0	0	2.01846
BGIBMGA010759-TA	0	0	0	1.58592
BGIBMGA004959-TA	0	0	0	1.19849
sw07187	0	0	0	2.56243
BGIBMGA003569-TA	0	-0.017417	0	2.69111
sw02472	0	-0.029735	0	2.53095
sw07151	0	-0.01028	0	1.01799
BGIBMGA002669-TA	0	0.042644	0	4.62722
sw10779	0	0.052972	0	4.97073
BGIBMGA012864-TA	0	-0.069755	0.008821	4.13635
BGIBMGA008582-TA	0	-0.084823	0	3.59338
BGIBMGA008593-TA	0	-0.046623	0	2.04387
BGIBMGA000725-TA	0	-0.074456	0	3.31346
BGIBMGA002110-TA	0	-0.039637	0	1.5369
sw21318	0	-0.033127	0.01816	1.93195
BGIBMGA004682-TA	-0.073495	0	0	1.79236
sw11658	-0.111955	-0.016979	0.086603	3.44578
Cluster 11
BGIBMGA012885-TA	0	0.226632	1.49103	-0.688032
BGIBMGA008063-TA	0	0.164529	1.0934	-0.560643
BGIBMGA006282-TA	0	0.296193	1.58634	-0.830332
BGIBMGA008063-TA	0	0.283092	1.17334	-0.630617
BGIBMGA000291-TA	0	0.621056	2.44131	-1.22398
BGIBMGA009033-TA	0	0.451857	1.56293	-1.02474
BGIBMGA003060-TA	0.021622	0.614851	2.43863	-1.45839
BGIBMGA007278-TA	0.401048	0.763327	2.5668	-1.03771
BGIBMGA004587-TA	0.160146	0.378512	1.18091	-0.437721
BGIBMGA007279-TA	0	0.623118	2.14857	-0.865385
BGIBMGA004452-TA	0	0.452912	1.58919	-0.542458
BGIBMGA009476-TA	0	1.09207	2.49187	-1.07279
BGIBMGA000371-TA	0	0.965544	2.46192	-0.899964
BGIBMGA002907-TA	-0.236673	0.556111	1.84522	-0.725709
BGIBMGA008176-TA	0	0.284514	1.70521	-0.248279
BGIBMGA014622-TA	0	0.116365	1.83028	-0.495736
BGIBMGA005607-TA	0.037312	0.152508	1.18715	-0.247765
BGIBMGA005397-TA	0	0.442121	3.26283	-0.814007
BGIBMGA002269-TA	0	0.481712	3.44513	-0.832385
BGIBMGA003061-TA	0	0.512176	3.36031	-0.763416
BGIBMGA002270-TA	0	0.327457	3.24691	-0.800877
BGIBMGA003065-TA	-0.261132	0.400647	3.51428	-0.853345
BGIBMGA003703-TA	0	0.355693	1.1858	-0.277709
BGIBMGA003095-TA	0	0.913339	4.11664	-0.848401
BGIBMGA002770-TA	0	0.646255	3.2274	-0.794607
BGIBMGA003631-TA	0.183794	0.471968	2.08102	-0.435378
BGIBMGA002660-TA	0.134703	0.464773	1.7068	-0.417155
BGIBMGA007197-TA	0	0.186247	1.00729	-0.352179
BGIBMGA005208-TA	0	0.311968	1.48855	-0.575185
BGIBMGA002432-TA	-0.080088	0.23952	1.32047	-0.506353
BGIBMGA004340-TA	0	0.340049	2.4118	-0.765621
sw22449	0.086376	0.189287	1.20885	-0.503896
BGIBMGA013300-TA	0	-0.053344	1.27612	-0.727857
BGIBMGA007153-TA	0	0.078063	1.16671	-0.596841
BGIBMGA000249-TA	0	0.199751	3.41997	-1.8725
BGIBMGA008128-TA	0	0.181039	1.82836	-0.795358
BGIBMGA007197-TA	0	0.070252	2.41593	-0.906169
BGIBMGA002073-TA	0	0.08093	2.23867	-0.957356
BGIBMGA011077-TA	0	0	1.42793	-0.429731
BGIBMGA011234-TA	0	-0.046325	1.31415	-0.487824
sw11964	0	-0.171368	3.31926	-1.09419
sw16813	0	-0.105473	3.12759	-1.02063
BGIBMGA000324-TA	-0.199698	-0.175925	2.22513	-0.795358
BGIBMGA003736-TA	0	-0.0145	2.85509	-2.11341
BGIBMGA002430-TA	-0.1882	-0.073849	1.64994	-1.12249
BGIBMGA013563-TA	0.358359	0.167229	1.05818	-0.21625
BGIBMGA001338-TA	0.306651	0.144699	1.30739	-0.29956
BGIBMGA009786-TA	0.412944	0.083384	1.01469	-0.252398
BGIBMGA009551-TA	0.361956	0.095587	1.14213	-0.327348
BGIBMGA000453-TA	0.545837	0.079293	1.7953	-0.440459
BGIBMGA005336-TA	0.4128	0.308128	1.48537	-0.480961
BGIBMGA006160-TA	0.332966	0.135404	1.16682	-0.490051
BGIBMGA006015-TA	0.446009	0.231678	1.2649	-0.670245
BGIBMGA012861-TA	1.02162	0	2.32624	-0.994528
BGIBMGA001390-TA	0.597667	0.10742	1.43364	-0.70228
sw12756	0.936491	0.274769	1.85614	-0.786373
BGIBMGA004054-TA	0.595759	-0.095728	1.46733	-0.496957
BGIBMGA002079-TA	0.515477	-0.259116	1.3504	-0.627048
BGIBMGA005678-TA	0.358922	0.387693	1.08758	-0.354759
BGIBMGA004667-TA	0.511772	0.551393	1.20278	-0.585107
BGIBMGA002724-TA	0.510995	0.676448	1.47041	-0.640929
BGIBMGA011901-TA	0.333767	0.301002	1.54995	-0.908063
BGIBMGA007281-TA	0.33369	0.289716	1.76539	-1.21592
BGIBMGA000348-TA	0.279094	0.360533	1.01207	-0.691756
BGIBMGA003062-TA	0.76276	0.347552	3.48608	-3.0625
BGIBMGA002548-TA	0.486972	-0.120608	2.601	-1.8536
BGIBMGA000336-TA	1.89464	0.271067	3.65211	-3.16359
sw10922	0.539035	0.054501	1.29664	-0.829306
Cluster 12
BGIBMGA012133-TA	-0.136537	-0.369222	-1.07056	-1.42818
BGIBMGA009194-TA	0	-1.29371	-3.40304	-5.02093
BGIBMGA004735-TA	0.141302	-1.03712	-3.58151	-4.65472
BGIBMGA008001-TA	-0.182131	-0.181804	-0.70879	-1.11935
BGIBMGA006529-TA	-0.233842	-0.219942	-1.24982	-1.76366
BGIBMGA011674-TA	-0.103612	-0.229721	-0.826916	-1.42701
BGIBMGA002664-TA	-0.424945	-0.986216	-2.54905	-4.40507
BGIBMGA003695-TA	-0.054292	-0.744197	-2.01936	-3.51128
BGIBMGA013576-TA	0.214995	-0.27073	-0.655097	-1.46236
BGIBMGA012520-TA	0.091304	-0.235144	-0.614476	-1.28947
BGIBMGA000788-TA	0.208892	-0.433234	-0.933554	-2.45561
BGIBMGA014530-TA	0.127545	-0.282439	-0.482305	-1.02679
sw18301	0.34793	-0.408895	-0.723008	-1.50022
BGIBMGA014039-TA	0.005616	-0.36086	-0.690591	-1.81198
BGIBMGA013174-TA	0	-0.651541	-1.90311	-5.11279
BGIBMGA001103-TA	-0.057793	-0.137489	-0.340623	-1.14848
BGIBMGA014040-TA	0.030265	-0.342634	-0.486746	-1.21927
sw17026	0.029983	-0.247937	-0.354206	-1.02034
BGIBMGA000065-TA	0	-0.632853	-0.707847	-1.87514
BGIBMGA000418-TA	-0.136485	-0.503691	-0.717382	-1.66429
BGIBMGA012739-TA	0.045537	0	-3.74404	-4.74082
BGIBMGA012643-TA	0.069015	0.065297	-1.01791	-1.31905
BGIBMGA011723-TA	0.520314	0	-3.50144	-4.66933
BGIBMGA007495-TA	-0.038154	0.03196	-0.754626	-1.21324
BGIBMGA009728-TA	0	0	-1.03593	-1.47875
BGIBMGA005832-TA	0.127809	0	-3.80456	-5.553
BGIBMGA002963-TA	-0.021365	-0.046921	-1.60384	-2.45403
BGIBMGA012060-TA	-0.075266	0	-1.64281	-2.17854
BGIBMGA002847-TA	-0.123539	0	-2.03959	-2.92358
BGIBMGA002412-TA	-0.086252	0.081612	-1.84304	-2.51622
BGIBMGA001752-TA	-0.036033	0.059909	-0.759666	-1.07309
BGIBMGA013261-TA	0.094281	-0.029735	-1.10853	-1.90131
BGIBMGA007729-TA	0.237849	0	-2.30995	-4.08314
BGIBMGA005441-TA	0.11929	-0.103767	-1.13437	-1.88897
BGIBMGA002627-TA	0	-0.008392	-0.636885	-1.14944
BGIBMGA010281-TA	0.425639	0	-1.64656	-2.84684
BGIBMGA007900-TA	0.48388	0.319618	-2.60384	-3.9412
BGIBMGA007900-TA	0.39908	0.506196	-2.06412	-3.57691
BGIBMGA002868-TA	0.113211	0.169668	-0.785957	-1.5084
BGIBMGA009681-TA	0.171847	0.059494	-0.730249	-1.89808
BGIBMGA013975-TA	0.30069	0	-1.93163	-4.05889
BGIBMGA013448-TA	0.075282	0.026729	-0.732483	-1.67116
sw16305	0.205934	0	-1.91521	-4.16618
BGIBMGA004421-TA	0.012687	0.112233	-0.993666	-2.23854
BGIBMGA000326-TA	-0.105369	0.10165	-2.36314	-5.38082
BGIBMGA010812-TA	-0.071523	0.418676	-1.71422	-3.85308
BGIBMGA003481-TA	-0.140773	0.061016	-0.697827	-1.92303
BGIBMGA002734-TA	-0.06356	0.244522	-1.84546	-5.32193
BGIBMGA004158-TA	-0.146031	0.025879	-0.487217	-1.04365
sw09976	-0.259634	0.066675	-0.50649	-1.11372
BGIBMGA003624-TA	-0.136379	0.187894	-0.780909	-1.39441
sw16525	-0.161384	0.328607	-0.679227	-1.14242
Cluster 15
BGIBMGA014057-TA	0.339023	-1.47955	-2.46568	-0.79611
BGIBMGA014198-TA	0.151729	-2.32699	-4.82828	-1.93236
BGIBMGA014057-TA	-0.006797	-1.537	-2.57691	-0.938155
BGIBMGA012548-TA	-0.078005	-0.935669	-1.61971	-0.711937
BGIBMGA003718-TA	0.18337	-0.528865	-1.38584	-0.447721
BGIBMGA011599-TA	-0.063258	-0.477141	-1.28513	-1.1291
BGIBMGA007502-TA	0.187853	-0.446934	-1.42481	-1.23991
BGIBMGA013328-TA	-0.011345	-0.644533	-1.30151	-0.946472
BGIBMGA005769-TA	-0.050502	-0.631958	-1.24411	-0.951206
BGIBMGA004906-TA	0.062305	-0.995103	-1.91521	-1.19595
BGIBMGA001190-TA	0	-0.740095	-1.60326	-1.0523
BGIBMGA001399-TA	0.075509	-0.785129	-1.24457	-0.8863
BGIBMGA013713-TA	0.013974	-0.38628	-1.23209	-0.72261
BGIBMGA004892-TA	0.04213	-0.371273	-1.05709	-0.647919
BGIBMGA008405-TA	0.079338	-0.430703	-1.80625	-1.0982
BGIBMGA004620-TA	0.114323	-0.404687	-1.44746	-0.800375
BGIBMGA005779-TA	0.306301	-0.898619	-2.15393	-1.20889
BGIBMGA006846-TA	-0.423656	-0.990509	-3.26119	-2.26812
BGIBMGA012203-TA	-0.12422	-0.497364	-1.38183	-0.991657
sw10460	-0.133527	-0.444773	-1.31222	-0.913216
BGIBMGA005328-TA	-0.211176	-0.529281	-1.76644	-1.04157
BGIBMGA000068-TA	-0.321567	-0.938708	-2.56747	-1.50308
sw07625	-0.332667	-0.913216	-2.56462	-1.39327
BGIBMGA012753-TA	-0.266328	-0.215747	-1.02542	-0.501239
BGIBMGA012687-TA	-0.341354	-0.525953	-1.80524	-0.843992
sw05629	-0.443464	-0.238204	-1.37046	-0.813499
BGIBMGA005701-TA	-0.050453	-0.481163	-1.32735	-0.443988
BGIBMGA005701-TA	-0.079376	-0.310611	-1.07188	-0.364756
BGIBMGA002593-TA	-0.169961	-0.388544	-1.29631	-0.465739
BGIBMGA006154-TA	-0.095933	-0.257218	-1.09748	-0.466935
BGIBMGA002211-TA	-0.118152	-0.453044	-1.82402	-0.870387
sw11765	-0.125006	-0.564905	-2.08294	-1.13955
BGIBMGA000590-TA	0.021006	-1.23006	-4.52284	-1.86512
BGIBMGA009028-TA	-1.28712	-2.82011	-5.09626	-2.34154
BGIBMGA000287-TA	-0.472996	-0.404496	-1.04166	-0.501851
BGIBMGA013646-TA	-0.150614	0.295253	-2.93677	-2.32337
BGIBMGA012392-TA	-0.040923	0.231555	-1.53352	-1.20423
BGIBMGA006856-TA	-0.216976	0.173895	-1.1078	-0.765131
BGIBMGA000529-TA	-0.28086	0.330099	-2.28583	-1.69666
BGIBMGA008830-TA	-0.071876	1.11337	-4.11947	-3.15457
BGIBMGA004737-TA	-0.150614	0.762051	-3.52837	-2.47233
sw00636	-0.12312	0.256648	-1.07248	-0.698529
BGIBMGA013041-TA	0.08043	0	-7.13127	-4.12784
BGIBMGA013026-TA	-0.008875	0	-4.62832	-2.77794
BGIBMGA012958-TA	0.04451	0.070527	-1.46064	-0.905629
BGIBMGA010416-TA	0.130667	0.075601	-1.92358	-1.22634
BGIBMGA004689-TA	0.284079	-0.08712	-3.14093	-2.09111
BGIBMGA009381-TA	0.109962	-0.130681	-1.75422	-1.00636
BGIBMGA004001-TA	-0.011297	-0.218766	-2.06713	-1.13194
BGIBMGA008831-TA	-0.115077	0	-4.48788	-2.2049
BGIBMGA012379-TA	-0.081105	0	-2.09152	-0.961564
sw14042	-0.042705	0.005184	-1.38798	-0.643856
BGIBMGA010268-TA	0	0.066261	-1.87144	-0.971148
BGIBMGA013015-TA	0.297289	0	-6.79586	-3.61352
BGIBMGA004123-TA	0.1129	0	-4.57117	-2.29265
sw09607	0.088413	0	-3.73568	-1.77053
BGIBMGA011342-TA	-0.226228	0.142871	-2.22521	-1.10377
BGIBMGA008709-TA	-0.38496	0	-3.70337	-1.81553
BGIBMGA005301-TA	-0.330732	0.339365	-2.85447	-1.59641
BGIBMGA005763-TA	-0.197711	0	-2.14667	-1.3065
BGIBMGA003679-TA	-0.221006	0	-3.47393	-2.08927
BGIBMGA010641-TA	-0.282205	-0.144648	-1.57018	-0.881773
BGIBMGA009844-TA	-0.127526	-0.106715	-1.12721	-0.687103
BGIBMGA005997-TA	-0.171802	-0.207561	-1.82726	-1.02503
BGIBMGA000207-TA	-0.287712	-0.210396	-1.49899	-0.98593
BGIBMGA012488-TA	-0.303116	-0.19446	-2.45192	-1.19396
BGIBMGA002851-TA	-0.134529	-0.15441	-1.32711	-0.565759
sw10417	-0.172506	-0.11591	-1.6295	-0.631511
BGIBMGA009801-TA	0.093019	0.198746	-3.33206	-2.37482
BGIBMGA012601-TA	0	0	-4.21445	-3.0081
BGIBMGA001098-TA	-0.013141	0	-3.62831	-2.43051
BGIBMGA004176-TA	0.273734	0	-6.23601	-4.41735
BGIBMGA008827-TA	-0.149493	0	-4.92871	-3.87832
BGIBMGA012601-TA	0	0	-2.97106	-2.31401
BGIBMGA008910-TA	0.018539	0	-4.52394	-3.54288
sw11372	0.044418	0	-4.94045	-3.77201
BGIBMGA008543-TA	0.028098	-0.042754	-1.18935	-0.931536
sw00822	0	-0.058293	-1.31725	-1.04008
BGIBMGA007175-TA	0.299518	0	-3.71091	-2.9412
BGIBMGA010676-TA	0.125475	0.185359	-4.24605	-3.4112
BGIBMGA000552-TA	0.136497	0.122606	-1.81198	-1.38647
BGIBMGA006846-TA	-0.3587	0	-5.03505	-3.71596
BGIBMGA004052-TA	-0.2444	0.040402	-2.59946	-1.8762
BGIBMGA006885-TA	-0.375384	0	-3.46594	-2.28771
BGIBMGA003719-TA	-0.496142	0.074505	-5.11279	-3.45324
BGIBMGA005618-TA	-0.12113	-0.110293	-2.00096	-1.41196
BGIBMGA000472-TA	-0.236617	-0.180659	-2.51897	-1.80642
BGIBMGA010367-TA	-0.337279	0	-5.40709	-4.55979
BGIBMGA006874-TA	-0.533311	0	-4.74209	-3.75438
BGIBMGA003601-TA	-0.54365	0	-4.78258	-3.73504
sw03141	-0.228199	0.085697	-2.23877	-1.77744
BGIBMGA001790-TA	-0.093059	-0.040823	-1.03209	-0.819088
BGIBMGA012379-TA	-0.093725	-0.259979	-1.63562	-1.25808
BGIBMGA010387-TA	-0.012849	-0.153286	-1.18289	-0.870915
BGIBMGA009882-TA	0.038998	-0.112475	-1.19045	-0.912401
sw04379	0.141084	-0.328978	-3.36836	-2.37407
BGIBMGA004735-TA	0.004034	-0.618384	-4.29997	-4.15329
BGIBMGA004053-TA	-0.198262	-0.070663	-1.90023	-1.73649
BGIBMGA000691-TA	-0.170772	-0.402779	-3.67239	-3.09912
BGIBMGA000691-TA	-0.290944	-0.314194	-3.34666	-2.81909
BGIBMGA011217-TA	0.365916	0.550507	-2.15585	-1.58251
BGIBMGA009614-TA	0.138683	0.365133	-1.334	-0.96016
BGIBMGA002958-TA	0.626362	1.86532	-6.02722	-4.59771
BGIBMGA006382-TA	0.338073	0.505688	-3.0609	-2.54456
BGIBMGA009914-TA	0.435629	0.392427	-3.03741	-2.10967
BGIBMGA003773-TA	0.520414	0.337768	-3.56776	-2.43831
BGIBMGA006732-TA	0.208268	0.369383	-2.39264	-1.45997
BGIBMGA008241-TA	1.0748	0	-5.50197	-4.97483
BGIBMGA005259-TA	0.889655	0	-5.25981	-4.58727
BGIBMGA002301-TA	0.472834	0	-2.38609	-1.74371
BGIBMGA000659-TA	0.637657	0	-3.30853	-2.2856
BGIBMGA001793-TA	0.816176	0.412294	-2.97332	-2.61087
BGIBMGA012637-TA	-0.438763	0.161436	-1.2304	-1.15779
BGIBMGA012863-TA	0.192952	0.710525	-2.7872	-2.83856
BGIBMGA011094-TA	0.190763	0.720541	-3.32385	-3.51457
BGIBMGA005982-TA	0	0.221692	-1.25486	-1.5433
BGIBMGA013301-TA	0.048236	0	-4.57347	-4.73312
BGIBMGA011761-TA	0.434882	0	-4.35205	-4.50964
BGIBMGA014559-TA	0.173085	0	-2.94267	-3.09912
BGIBMGA006459-TA	0.097386	0	-1.29903	-1.33606
BGIBMGA011489-TA	-0.001155	-0.005638	-1.3247	-1.29477
sw16650	-0.122543	0	-3.69091	-3.49005
BGIBMGA010256-TA	0.066813	0	-3.06693	-2.8625
BGIBMGA005053-TA	-0.014208	0	-2.20734	-2.03682
sw16777	0	0.066124	-2.06029	-1.95456
BGIBMGA013017-TA	-0.046574	-0.140189	-2.85901	-3.28069
BGIBMGA008307-TA	-0.056241	-0.014645	-1.58395	-1.72786
BGIBMGA007861-TA	-0.175708	0	-2.28045	-2.53282
BGIBMGA002412-TA	-0.157034	0	-1.88915	-2.2109
sw18755	-0.133844	0.016354	-1.6827	-1.72738
BGIBMGA010240-TA	-0.728414	0	-2.58756	-3.14305
BGIBMGA011778-TA	-0.541549	0.205393	-3.4153	-3.52616
BGIBMGA001913-TA	-0.210842	0.096397	-1.15393	-1.1623
sw21151	-0.231131	0.141564	-1.74114	-1.673
sw17071	-0.181586	0.085425	-1.0383	-0.932361
BGIBMGA003223-TA	-0.21586	-0.061902	-1.48587	-1.70604
BGIBMGA002311-TA	-0.312461	0	-1.63546	-1.65018
BGIBMGA005680-TA	-0.784135	0	-4.53059	-4.72547
sw01193	-0.246339	-0.029294	-1.41709	-1.52533
BGIBMGA010256-TA	-0.383957	0.445727	-2.29997	-2.56747
sw03922	-0.160416	0.208392	-0.979564	-1.01917
sw11404	-0.299915	0.295841	-1.33667	-1.5454
BGIBMGA003661-TA	-0.646412	0.545672	-2.70432	-3.67669
BGIBMGA001039-TA	-0.307871	0.216858	-2.39517	-2.96466
BGIBMGA009404-TA	-0.487015	-0.366243	-1.25383	-1.38195
BGIBMGA010177-TA	-0.28086	-0.186557	-1.00019	-0.911316
BGIBMGA005710-TA	-0.353837	-0.431676	-1.50117	-1.48641
sw15932	-0.475535	-0.299028	-1.3881	-1.10936
BGIBMGA007012-TA	-0.469729	-0.038006	-1.08019	-0.678996
BGIBMGA006839-TA	-0.847708	-0.004769	-2.35969	-1.26812
BGIBMGA011266-TA	-1.25544	0	-5.3909	-2.94453
sw21983	-0.366057	0.135141	-1.09737	-0.659039
BGIBMGA006613-TA	-0.378444	-0.192975	-1.07836	-0.253257
BGIBMGA005105-TA	-0.740415	-0.233786	-1.85482	-0.284194
BGIBMGA000767-TA	-0.626529	-0.305967	-1.55187	-0.233786
BGIBMGA004258-TA	-0.333093	-0.107337	-1.03465	-0.449296
BGIBMGA004041-TA	-1.10129	-0.605157	-4.53617	-1.47955
BGIBMGA003835-TA	-0.478412	-0.086661	-1.23923	-0.350522
BGIBMGA000052-TA	-1.12406	-0.263092	-2.50444	-0.979942
BGIBMGA005623-TA	0	0.838992	-1.0606	-1.01246
BGIBMGA005581-TA	0	0.793022	-0.851956	-1.20124
BGIBMGA008773-TA	0	0.367818	-1.0219	-0.570464
BGIBMGA000940-TA	-0.031897	0.453965	-1.58035	-0.920025
BGIBMGA003345-TA	-0.239566	1.25918	-2.39492	-1.49167
Cluster 16
BGIBMGA013159-TA	-0.402397	-0.928787	-1.10728	-0.919752
BGIBMGA007829-TA	-0.613152	-2.18508	-2.5398	-1.82572
BGIBMGA011895-TA	-0.498994	-4.46434	-4.08885	-2.66474
BGIBMGA001590-TA	-0.504168	-4.70651	-4.99922	-3.00347
BGIBMGA004007-TA	-0.170665	-3.50963	-4.3629	-1.98507
BGIBMGA010023-TA	0.650765	-3.8762	-3.38685	-2.79686
BGIBMGA004122-TA	0.057138	-3.17658	-2.72993	-2.04811
BGIBMGA004121-TA	0.012021	-3.27509	-2.3686	-2.28983
BGIBMGA012490-TA	0	-1.01246	-0.771109	-1.05499
BGIBMGA007228-TA	0	-3.50799	-2.14199	-3.18837
BGIBMGA011724-TA	0.122606	-1.37894	-1.15286	-1.27893
sw05792	0.05172	-3.07826	-2.57748	-2.51622
sw01457	0	-1.40813	-1.12396	-1.25051
BGIBMGA008971-TA	0.067869	-4.00231	-4.79318	-4.84892
BGIBMGA004830-TA	-0.002744	-1.71454	-1.74855	-1.69246
BGIBMGA004209-TA	0.266876	-2.70463	-3.0505	-2.17137
BGIBMGA004124-TA	0.329793	-3.40813	-3.99233	-3.26257
BGIBMGA009063-TA	-0.271891	-0.896737	-1.4825	-1.48884
BGIBMGA005955-TA	-0.090803	-0.953439	-1.56476	-1.3555
sw13559	-0.06135	-0.746132	-1.03554	-1.09449
BGIBMGA004725-TA	0.361768	-2.02562	-2.86986	-3.71028
BGIBMGA000896-TA	-0.228706	-1.29584	-1.92212	-2.49818
BGIBMGA008824-TA	0.250234	-3.45008	-2.97748	-4.59075
BGIBMGA004798-TA	-0.198648	-2.62415	-2.40558	-4.34227
BGIBMGA000402-TA	0	-1.11904	-0.99827	-1.90996
sw15098	0.378845	-1.08896	-0.636587	-1.51746
BGIBMGA005766-TA	0.938649	-1.59728	-2.30235	-1.92467
BGIBMGA001465-TA	0.784448	-0.979373	-1.1291	-0.961564
Cluster 20
BGIBMGA001819-TA	-0.281504	0.451541	-2.65563	0
BGIBMGA006335-TA	-0.240248	0.210015	-1.36699	-0.111383
sw19136	-0.125636	0.205142	-1.19992	-0.124063
BGIBMGA012096-TA	-0.211064	0.032806	-1.09101	0.102457
BGIBMGA009744-TA	-0.543019	0.010207	-2.54624	0.30906
BGIBMGA012202-TA	-0.338128	-0.081919	-1.29998	0.004178
BGIBMGA012964-TA	-0.347827	-0.056041	-1.56547	0.011209
BGIBMGA010249-TA	-0.476338	0	-2.17311	0
BGIBMGA009750-TA	-0.649729	0	-3.15415	0
BGIBMGA002476-TA	-0.387034	0	-1.94582	0
BGIBMGA000910-TA	-0.388418	0	-1.9686	0
BGIBMGA008602-TA	-1.32073	0	-5.62472	0
BGIBMGA000054-TA	-0.661319	0	-2.68131	0
BGIBMGA011309-TA	-0.255379	0	-2.33376	-0.100515
BGIBMGA003985-TA	-0.294774	-0.087887	-2.00424	-0.085589
BGIBMGA013888-TA	-0.277242	0	-1.80709	0.083384
BGIBMGA012202-TA	-0.324937	0	-2.0317	0.050188
BGIBMGA013881-TA	-0.399477	0	-2.4015	0
BGIBMGA007888-TA	-0.674998	0	-4.05969	0
BGIBMGA009660-TA	-0.684705	0	-3.99924	0
BGIBMGA002624-TA	-0.746374	0	-4.63426	0
BGIBMGA008378-TA	-0.202793	0	-1.13226	0
BGIBMGA006371-TA	-0.65699	0	-3.57403	0
BGIBMGA000054-TA	-0.587344	0	-3.20114	0
BGIBMGA013655-TA	-0.473396	0	-3.64326	0
BGIBMGA012074-TA	-0.228424	0	-1.67223	0
BGIBMGA010948-TA	-0.435052	0	-3.19056	0
BGIBMGA011904-TA	-0.71509	0	-5.17049	0
BGIBMGA007065-TA	-0.726026	0	-5.26163	0
BGIBMGA012431-TA	-0.330913	0	-2.17332	0
BGIBMGA002849-TA	-0.52942	0	-3.4702	0
BGIBMGA002114-TA	-0.245142	0	-1.61529	0
BGIBMGA000309-TA	-0.593936	0	-3.82691	0
BGIBMGA000047-TA	-0.487284	0	-3.08722	0
BGIBMGA003985-TA	-0.265634	0	-1.8086	0
BGIBMGA000025-TA	-0.573396	0	-3.93677	0
sw13410	-0.370775	0	-2.53645	0
BGIBMGA003874-TA	-0.324455	-0.005203	-2.11133	-0.068695
BGIBMGA013773-TA	-0.206783	-0.059194	-1.1291	0
BGIBMGA007337-TA	-0.437395	-0.181313	-2.87303	0
BGIBMGA003348-TA	-0.268874	-0.075216	-1.71628	0
BGIBMGA005727-TA	-0.198924	-0.112319	-1.29253	0
BGIBMGA010106-TA	-0.305788	-0.084823	-1.86582	0.065021
BGIBMGA005701-TA	-0.223419	-0.107337	-1.7242	0.083247
BGIBMGA000910-TA	-0.290238	-0.140507	-2.24925	0.04991
BGIBMGA006905-TA	-0.419984	0.149129	-2.46063	0.011353
sw10371	-0.149068	0.094641	-1.04921	0.00173
sw16970	-0.195066	0.067914	-1.15639	-0.090649
BGIBMGA012431-TA	-0.621562	0	-3.67545	-0.650408
BGIBMGA004519-TA	-0.259116	0	-1.24777	-0.092802
BGIBMGA001275-TA	-0.240474	-0.062354	-1.3027	-0.151522
BGIBMGA013416-TA	-0.339163	0	-3.52229	0
BGIBMGA010402-TA	-0.367918	0	-3.82215	0
BGIBMGA011615-TA	-0.198759	0	-2.12931	0
BGIBMGA009694-TA	-0.301218	0	-3.30662	0
BGIBMGA005042-TA	-0.109254	0	-1.19793	0
sw20432	-0.175273	0.013212	-1.8276	0
BGIBMGA008841-TA	-0.435247	0	-4.99158	0
BGIBMGA001444-TA	-0.503624	0	-5.94493	0
BGIBMGA013949-TA	-0.448115	0	-4.37983	0
BGIBMGA001891-TA	-0.445166	0	-4.34813	0
BGIBMGA002715-TA	-0.615287	0	-5.92726	0
BGIBMGA009523-TA	-0.392832	0	-3.39339	0
sw15193	-0.637109	0	-5.53062	0
BGIBMGA007863-TA	-0.283725	0	-2.33667	0
sw09304	-0.608305	0	-5.09296	0
BGIBMGA010784-TA	-0.144701	0.049213	-2.89719	0.046282
BGIBMGA014429-TA	-0.066881	0	-1.24605	0
BGIBMGA013692-TA	-0.102786	0	-1.90059	0
BGIBMGA000045-TA	-0.259806	0	-5.1012	0
BGIBMGA013129-TA	-0.107648	0	-1.86758	0
BGIBMGA004114-TA	-0.254863	0	-4.41735	0
BGIBMGA005006-TA	-0.069805	0	-1.21961	0
BGIBMGA002725-TA	-0.32307	0	-5.48468	0
BGIBMGA005899-TA	-0.137541	0	-2.85831	0
sw20482	-0.122229	0	-2.57233	0
BGIBMGA001534-TA	-0.208949	0	-4.71153	0
BGIBMGA011342-TA	-0.210451	0	-2.71028	0
BGIBMGA008287-TA	-0.409598	0	-5.29149	0
BGIBMGA014469-TA	-0.363703	0	-4.77331	0
BGIBMGA004043-TA	-0.429279	0	-5.58727	0
BGIBMGA003510-TA	-0.377257	0	-5.09458	0
BGIBMGA005471-TA	-0.406088	0.005903	-5.09133	0
BGIBMGA010949-TA	-0.192261	0	-3.07421	0
BGIBMGA010429-TA	-0.211176	0	-3.27415	0
BGIBMGA000472-TA	-0.15441	0	-2.37084	0
BGIBMGA000760-TA	-0.149228	0	-2.24948	0
BGIBMGA000043-TA	-0.434662	0	-6.45065	0
BGIBMGA013631-TA	-0.071978	0	-1.02141	0
BGIBMGA006730-TA	-0.386531	0	-5.46753	0
BGIBMGA002446-TA	-0.249822	0	-3.53171	0
BGIBMGA008726-TA	-0.070209	0	-1.0221	0
2th_040	-0.072281	0	-1.0526	0
sw16735	-0.070512	0	-1.02474	0
Cluster 26
BGIBMGA012515-TA	0.418784	-0.600118	-0.009892	-2.63756
BGIBMGA012452-TA	0.216362	-0.605815	0	-2.69993
BGIBMGA009138-TA	0.071168	-0.355129	0.008391	-1.31833
BGIBMGA010313-TA	0.189751	-0.289122	0.127237	-1.33461
BGIBMGA010277-TA	0.150603	-0.331155	0.173298	-1.72166
BGIBMGA007713-TA	0.103173	-0.257735	0.135885	-1.18017
BGIBMGA011061-TA	0.013545	-0.346665	0.006621	-1.0318
BGIBMGA005986-TA	0	-0.42585	0	-1.25912
BGIBMGA011148-TA	0	-0.48338	0	-1.5492
BGIBMGA009057-TA	0	-0.380822	0	-1.23277
BGIBMGA013611-TA	0	-0.322108	0	-1.00839
BGIBMGA008829-TA	0	-1.09573	0	-3.45166
BGIBMGA009465-TA	0	-0.384207	0	-1.18771
BGIBMGA003101-TA	0	-0.354391	0	-1.09789
sw22490	0	-0.340806	0	-1.03623
BGIBMGA011093-TA	0	-0.461561	0	-1.27056
sw16138	0	-1.11435	0	-3.0807
sw15364	0	-0.402588	0	-1.14624
BGIBMGA013102-TA	0	-0.467932	0	-1.75001
BGIBMGA001978-TA	0	-0.338615	0	-1.2512
BGIBMGA007051-TA	0	-0.341903	0	-1.37819
sw15716	0	-0.291945	0	-1.12942
BGIBMGA003046-TA	0	-0.426625	0	-1.50267
BGIBMGA002410-TA	0	-0.416192	0	-1.43635
BGIBMGA007845-TA	0.020911	-0.25877	-0.072028	-1.0619
BGIBMGA000496-TA	0	-0.642054	-0.166341	-2.10905
BGIBMGA000307-TA	0.195432	-0.733843	0	-1.91376
BGIBMGA013765-TA	0.032524	-0.223643	-0.117474	-1.13068
BGIBMGA013744-TA	-0.0112	-0.348317	-0.274447	-1.91812
BGIBMGA000435-TA	0.090267	-0.36829	-0.329038	-2.0595
BGIBMGA013254-TA	0	-0.316169	0	-1.34447
BGIBMGA012273-TA	0	-0.261708	0	-1.10191
BGIBMGA013006-TA	0	-1.00058	0	-4.37183
BGIBMGA007735-TA	0	-0.328797	0	-1.47393
sw00631	0	-0.291415	0	-1.31186
BGIBMGA014477-TA	0	-0.198096	0	-1.01713
BGIBMGA007594-TA	0	-0.258598	0	-1.32482
BGIBMGA006977-TA	0	-0.271078	0	-1.4309
BGIBMGA009997-TA	0	-0.481767	0	-2.37782
BGIBMGA004226-TA	0	-0.241953	0	-1.16101
BGIBMGA000258-TA	0	-0.788365	0	-3.74275
BGIBMGA009872-TA	0	-0.367173	0	-2.07704
BGIBMGA002746-TA	0	-0.231075	0	-1.30972
BGIBMGA005129-TA	0	-0.268295	0	-1.57734
BGIBMGA007253-TA	0	-0.448902	0	-2.72929
sw01438	0	-0.242465	0	-1.48157
BGIBMGA006444-TA	0	-0.146244	0	-1.02591
BGIBMGA011207-TA	0	-0.254806	0	-1.68826
sw02227	0	-0.33061	0	-2.23379
sw11533	0	-0.530114	0	-3.39138
BGIBMGA001073-TA	-0.045629	-0.327529	0.058617	-1.88151
BGIBMGA012072-TA	-0.065118	-0.24127	0	-1.06733
BGIBMGA003341-TA	-0.133738	-0.508814	-0.074001	-2.8365
BGIBMGA000496-TA	-0.189626	-0.431092	-0.031897	-2.23786
BGIBMGA011560-TA	0	-0.542038	0	-4.13543
BGIBMGA010263-TA	0	-0.313836	0	-2.41889
BGIBMGA008806-TA	0.02739	-0.315092	0	-2.37932
BGIBMGA013529-TA	0	-0.15457	0	-1.45443
BGIBMGA013375-TA	0	-0.251882	0	-2.343
sw02578	0	-0.19248	0	-1.75147
BGIBMGA005814-TA	0	-0.268991	0	-2.3496
sw01432	0	-0.275961	0	-2.40507
BGIBMGA000488-TA	0	-0.145286	0	-1.25774
BGIBMGA000569-TA	0	-0.5041	0	-4.16101
BGIBMGA002432-TA	0	-0.152805	0	-1.2856
sw13528	0	-0.166179	0	-1.40851
BGIBMGA014043-TA	0	-0.213069	0	-2.14114
sw19924	0	-0.237694	0	-2.3876
BGIBMGA011757-TA	0	-0.270904	0	-2.96917
sw05759	0	-0.255494	0	-2.69245
BGIBMGA014213-TA	0	-0.113567	0	-1.38233
sw22689	0	-0.142576	0	-1.69525
sw02684	0	-0.249651	0	-2.93016
BGIBMGA004800-TA	-0.024932	-0.43694	-0.246681	-2.80289
BGIBMGA009343-TA	0.03492	-0.159396	-0.094752	-1.24982
sw08427	0	-0.269338	-0.103096	-2.28139
BGIBMGA006977-TA	-0.007764	-0.146403	0.090582	-1.08957
BGIBMGA003480-TA	-0.007329	-0.221623	0.091169	-1.12658
BGIBMGA007913-TA	-0.113723	-0.126266	-0.107233	-1.5412
BGIBMGA001935-TA	-0.121341	-0.09111	0	-1.14593
sw21669	-0.090189	-0.109981	0	-1.06976
Cluster 27
sw21669	-0.090189	-0.109981	0	-1.06976
BGIBMGA012460-TA	-0.03229	0.120352	0.127193	-1.20191
BGIBMGA007439-TA	-0.281094	0.405012	0.352194	-3.41273
BGIBMGA010683-TA	-0.043398	0.11836	0.278857	-1.76562
sw17882	-0.019561	0.085289	0.267875	-1.55554
BGIBMGA014464-TA	0.08787	0.187641	0.265957	-1.52991
BGIBMGA006207-TA	-0.03416	0.277747	0.316841	-1.51293
BGIBMGA011675-TA	-0.086864	0.500598	0.556111	-3.21893
BGIBMGA000424-TA	0	0.271187	0.243182	-1.77004
sw22149	0.073865	0.304161	0.229301	-1.31761
BGIBMGA006320-TA	-0.02503	0.575506	0.230039	-2.38007
sw15892	-0.114555	0.400101	0.218016	-1.75975
BGIBMGA010008-TA	0.186627	0.230326	0	-1.64341
BGIBMGA004194-TA	0.401412	0.421802	0	-2.4572
BGIBMGA013211-TA	0.306612	0.192447	0.133037	-2.40354
BGIBMGA007837-TA	0.213005	0.201383	0.064148	-1.91702
sw17172	0.188866	0.181421	0.070297	-1.27474
BGIBMGA012495-TA	-0.249021	0.011639	0	-1.14816
BGIBMGA003512-TA	-0.506968	0.088142	0.167229	-2.45641
BGIBMGA006370-TA	-0.180605	0	0	-1.31689
BGIBMGA009288-TA	-0.149493	0.028711	0.032054	-1.74178
BGIBMGA011360-TA	-0.177175	0.068189	0	-1.55131
sw21786	-0.113775	0.081203	0	-1.07218
BGIBMGA007420-TA	-0.109359	0.001586	0.128778	-1.17984
BGIBMGA004873-TA	-0.042011	-0.057692	0.067593	-1.03298
BGIBMGA010811-TA	0	0.837459	-0.420048	-4.38987
BGIBMGA003530-TA	-0.1349	0.388575	-0.274681	-3.59248
BGIBMGA010145-TA	0	0.327802	0	-6.01159
BGIBMGA010483-TA	0	0.143002	0	-2.70463
BGIBMGA002661-TA	0	0.056861	0	-1.08957
BGIBMGA007085-TA	0	0.262313	0	-4.59422
BGIBMGA013489-TA	0	0.067501	0	-1.09665
BGIBMGA000281-TA	0	0.352646	0	-5.81198
BGIBMGA012495-TA	0	0.052972	0	-1.09789
BGIBMGA004547-TA	0	0.148479	0	-3.15843
BGIBMGA002696-TA	0	0.131326	0	-2.77893
BGIBMGA014245-TA	0	0.137504	0	-3.14305
BGIBMGA000276-TA	0	0.233029	0	-5.44851
BGIBMGA002952-TA	0	0.091395	0	-2.25429
BGIBMGA011758-TA	0	0.399663	0	-4.56661
BGIBMGA009452-TA	0	0.164271	0	-1.94675
BGIBMGA009223-TA	0	0.217727	0	-2.57691
BGIBMGA007015-TA	0	0.435415	0	-5.07339
BGIBMGA010512-TA	0	0.119954	0	-1.50594
BGIBMGA007502-TA	0	0.1125	0	-1.41812
BGIBMGA004516-TA	0	0.096397	0	-1.21961
BGIBMGA005106-TA	-0.013965	0.087191	0	-1.0607
BGIBMGA009371-TA	0	0.083247	0	-1.24674
BGIBMGA003292-TA	0	0.099901	0	-1.42895
BGIBMGA012942-TA	0	0.168514	0	-1.76808
BGIBMGA009141-TA	0	0.097611	0	-1.01508
BGIBMGA010008-TA	0	0.173511	0	-1.86355
sw09271	0	0.175429	0	-1.88044
BGIBMGA006655-TA	0	0.117163	0	-1.15843
BGIBMGA001085-TA	0	0.330329	0	-3.20823
BGIBMGA013477-TA	0	0.163628	0	-1.51953
BGIBMGA012434-TA	0	0.120086	0	-1.12564
BGIBMGA003410-TA	0	0.187768	0	-1.71312
BGIBMGA004177-TA	0	0.132774	0	-1.16553
BGIBMGA007804-TA	0	0.156138	0	-1.37632
sw12893	0	0.540523	0	-4.78389
BGIBMGA002296-TA	0	0.134615	0	-1.20623
BGIBMGA005763-TA	0	0.198871	0	-1.63666
BGIBMGA002530-TA	0	0.231187	0	-1.92413
BGIBMGA004366-TA	-0.036674	0.095047	0.019678	-1.17527
BGIBMGA013368-TA	0	0.468531	0	-3.20823
BGIBMGA008254-TA	0	0.381948	0	-2.60823
BGIBMGA014447-TA	0	0.437547	0	-3.1078
BGIBMGA004756-TA	0	0.773152	0	-5.46753
BGIBMGA013164-TA	0	0.317188	0	-2.33061
BGIBMGA002531-TA	0	0.309991	0	-2.33643
BGIBMGA006540-TA	0	0.521754	0	-3.3929
BGIBMGA003040-TA	0	0.151469	0	-1.00462
BGIBMGA003111-TA	0	0.202261	0	-1.28736
BGIBMGA003199-TA	0	0.171975	0	-1.03003
BGIBMGA002704-TA	0	0.284633	0	-1.73168
BGIBMGA012502-TA	0	0.204141	0	-1.07218
BGIBMGA012887-TA	0	0.730922	0	-3.95904
BGIBMGA001608-TA	0	0.183201	0	-1.00173
BGIBMGA000698-TA	0	0.424492	0	-2.27579
BGIBMGA001416-TA	0	0.18612	0	-1.03062
sw04689	0	0.242328	0	-1.35919
sw22161	0.091666	0.244522	0.191774	-2.50226
BGIBMGA010569-TA	0.049398	0.003314	-0.078614	-1.19793
BGIBMGA010447-TA	0.157302	-0.02459	-0.131998	-1.90942
BGIBMGA010976-TA	-0.040923	0	0	-1.49167
BGIBMGA007499-TA	-0.059796	0	0	-1.95065
BGIBMGA006274-TA	-0.118832	0	0	-2.33061
BGIBMGA007072-TA	0	0.034497	-0.137065	-3.72166
BGIBMGA011760-TA	0	0.071763	0	-4.21357
BGIBMGA011556-TA	0	0.047957	0	-3.02797
BGIBMGA008262-TA	0	0.041383	0	-2.76611
BGIBMGA008375-TA	0	0.031254	0	-2.4066
BGIBMGA007625-TA	0	0.015926	0	-1.15714
BGIBMGA011226-TA	0	0.03492	0	-1.76023
BGIBMGA006989-TA	0	0.097071	0	-4.81604
Wcp1a;Wcp1b;	0	0.154454	0	-5.27649
BGIBMGA010977-TA	0	0.121015	0	-4.42973
sw12982	0	0.028569	0	-1.01013
BGIBMGA008375-TA	0	0.083656	0	-3.27369
BGIBMGA003063-TA	0	0.105008	0	-4.17658
BGIBMGA014434-TA	0	0.066124	0	-1.79036
BGIBMGA008538-TA	0	0.171591	0	-4.75244
Cluster 28
BGIBMGA010976-TA	-0.040923	0	0	-1.49167
BGIBMGA007499-TA	-0.059796	0	0	-1.95065
BGIBMGA006274-TA	-0.118832	0	0	-2.33061
BGIBMGA007072-TA	0	0.034497	-0.137065	-3.72166
BGIBMGA011760-TA	0	0.071763	0	-4.21357
BGIBMGA011556-TA	0	0.047957	0	-3.02797
BGIBMGA008262-TA	0	0.041383	0	-2.76611
BGIBMGA008375-TA	0	0.031254	0	-2.4066
BGIBMGA007625-TA	0	0.015926	0	-1.15714
BGIBMGA011226-TA	0	0.03492	0	-1.76023
BGIBMGA006989-TA	0	0.097071	0	-4.81604
Wcp1a;Wcp1b;	0	0.154454	0	-5.27649
BGIBMGA010977-TA	0	0.121015	0	-4.42973
sw12982	0	0.028569	0	-1.01013
BGIBMGA008375-TA	0	0.083656	0	-3.27369
BGIBMGA003063-TA	0	0.105008	0	-4.17658
BGIBMGA014434-TA	0	0.066124	0	-1.79036
BGIBMGA008538-TA	0	0.171591	0	-4.75244
BGIBMGA004047-TA	0	0.042504	0	-1.24298
BGIBMGA000343-TA	0	0.15017	0	-4.64747
BGIBMGA009689-TA	-0.035737	0	0	-3.91703
BGIBMGA013542-TA	0	0.030124	0	-2.81299
BGIBMGA012605-TA	0	0.031819	0	-3.63129
BGIBMGA013997-TA	0	0.017209	0	-2.41196
BGIBMGA001739-TA	0	0.017494	0	-2.89969
BGIBMGA000814-TA	0	0.009204	0	-1.45364
BGIBMGA000369-TA	0	0.028711	0	-5.13289
BGIBMGA011628-TA	0	-0.008973	0	-2.81299
BGIBMGA012517-TA	0	-0.002166	0	-1.11404
BGIBMGA010142-TA	0	-0.005782	0	-4.66566
BGIBMGA006539-TA	0	0	0	-1.46873
BGIBMGA009142-TA	0	0	0	-4.05649
BGIBMGA010133-TA	0	0	0	-3.04335
sw07337	0	0	0	-2.91376
BGIBMGA006983-TA	0	0	0	-1.70134
BGIBMGA006470-TA	0	0	0	-2.87514
BGIBMGA013325-TA	0	0	0	-2.26188
BGIBMGA011149-TA	0	0	0	-1.28034
BGIBMGA009858-TA	0	0	0	-1.45324
BGIBMGA009242-TA	0	0	0	-3.57004
BGIBMGA000343-TA	0	0	0	-4.1456
BGIBMGA000721-TA	0	0	0	-2.00578
BGIBMGA000253-TA	0	0	0	-2.00578
BGIBMGA007140-TA	0	0	0	-3.75244
BGIBMGA007251-TA	0	0	0	-1.46116
BGIBMGA013197-TA	0	0	0	-2.02503
sw09546	0	0	0	-1.44851
BGIBMGA002854-TA	0	0	0	-1.68177
BGIBMGA002749-TA	0	0	0	-3.3452
BGIBMGA008726-TA	0	0	0	-1.95121
BGIBMGA014057-TA	0	0	0	-3.62772
BGIBMGA009441-TA	0	0	0	-6.94786
BGIBMGA004444-TA	0	0	0	-3.62772
BGIBMGA000259-TA	0	0	0	-3.80188
sw15096	0	0	0	-1.74323
BGIBMGA011477-TA	0	0	0	-1.71976
BGIBMGA012998-TA	0	0	0	-2.86355
BGIBMGA008502-TA	0	0	0	-1.4568
BGIBMGA008886-TA	0	0	0	-2.68501
BGIBMGA014550-TA	0	0	0	-3.31617
BGIBMGA010783-TA	0	0	0	-3.11279
sw22512	0	0	0	-2.79887
BGIBMGA002541-TA	0	0	0	-6.38082
sw13991	0	0	0	-6.2109
BGIBMGA008729-TA	0	0	0	-4.38987
BGIBMGA013055-TA	0	0	0	-1.74178
BGIBMGA007738-TA	0	0	0	-2.51046
BGIBMGA008207-TA	0	0	0	-4.96578
sw06854	0	0	0	-1.82931
BGIBMGA001502-TA	0	0	0	-3.34227
BGIBMGA013005-TA	0	0	0	-3.24605
BGIBMGA010332-TA	0	0	0	-5.16359
BGIBMGA010145-TA	0	0	0	-4.55639
BGIBMGA014224-TA	0	0	0	-2.32193
sw01771	0	0	0	-1.42314
sw13739	0	0	0	-1.44418
BGIBMGA001487-TA	0	0	0	-4.30472
BGIBMGA002661-TA	0	0	0	-2.39517
BGIBMGA014193-TA	0	0	0	-2.45641
BGIBMGA008436-TA	0	0	0	-1.36922
BGIBMGA002538-TA	0	0	0	-1.86145
BGIBMGA000431-TA	0	0	0	-2.45641
BGIBMGA014011-TA	0	0	0	-1.24434
BGIBMGA007838-TA	0	0	0	-4.9703
sw13718	0	0	0	-1.31366
sw19486	0	0	0	-1.699
BGIBMGA011629-TA	0	0	0	-2.11904
BGIBMGA007203-TA	0	0	0	-1.04961
BGIBMGA008938-TA	0	0	0	-5.31617
BGIBMGA001877-TA	0	0	0	-3.07582
BGIBMGA012768-TA	0	0	0	-5.74855
BGIBMGA001486-TA	0	0	0	-5.61529
BGIBMGA008876-TA	0	0	0	-1.91485
BGIBMGA005605-TA	0	0	0	-3.25016
BGIBMGA010356-TA	0	0	0	-2.15329
BGIBMGA012021-TA	0	0	0	-2.14752
BGIBMGA004027-TA	0	0	0	-1.69712
BGIBMGA004044-TA	0	0	0	-2.10594
BGIBMGA002041-TA	0	0	0	-2.47714
BGIBMGA004557-TA	0	0	0	-1.78836
sw14952	0	0	0	-3.24469
BGIBMGA006989-TA	0	0	0	-4
BGIBMGA011728-TA	0	0	0	-3.25567
BGIBMGA007379-TA	0	0	0	-4.42973
BGIBMGA006204-TA	0	0	0	-2.61352
BGIBMGA001098-TA	0	0	0	-1.49655
BGIBMGA013573-TA	0	0	0	-1.6034
BGIBMGA011876-TA	0	0	0	-1.80138
BGIBMGA000465-TA	0	0	0	-1.25567
sw16899	0	0	0	-1.01683
BGIBMGA014011-TA	0	0	0	-2.77004
BGIBMGA013830-TA	0	0	0	-1.99367
BGIBMGA007970-TA	0	0	0	-1.72547
BGIBMGA001316-TA	0	0	0	-3.5345
BGIBMGA013289-TA	0	0	0	-1.40813
BGIBMGA009084-TA	0	0	0	-1.40583
BGIBMGA003132-TA	0	0	0	-2.46674
BGIBMGA000850-TA	0	0	0	-1.22129
BGIBMGA014043-TA	0	0	0	-2.65927
BGIBMGA013951-TA	0	0	0	-3.27788
BGIBMGA010147-TA	0	0	0	-1.27718
sw07362	0	0	0	-1.4564
BGIBMGA000315-TA	0	0	0	-4.91267
BGIBMGA006201-TA	0	0	0	-4.03505
sw06432	0	0	0	-1.99022
BGIBMGA009494-TA	0	0	0	-1.50717
BGIBMGA006314-TA	0	0	0	-3.02327
BGIBMGA010062-TA	0	0	0	-1.88843
BGIBMGA006279-TA	0	0	0	-1.60955
sw20773	0	0	0	-1.81807
BGIBMGA012288-TA	0	0	0	-1.10998
sw08136	0	0	0	-2.12406
sw15972	0	0	0	-1.34923
BGIBMGA011251-TA	0	0	0	-2.43051
BGIBMGA011207-TA	0	0	0	-3.36587
BGIBMGA001974-TA	0	0	0	-4.00462
BGIBMGA012222-TA	0	0	0	-2.32121
BGIBMGA012502-TA	0	0	0	-1.69947
sw07384	0	0	0	-4.00462
BGIBMGA009856-TA	0	0	0	-2.80088
BGIBMGA005748-TA	0	0	0	-3.36587
sw04586	0	0	0	-1.02122
BGIBMGA006061-TA	0	0	0	-4.42353
BGIBMGA005281-TA	0	0	0	-1.3065
BGIBMGA011471-TA	0	0	0	-2.44536
BGIBMGA007075-TA	0	0	0	-2.5154
BGIBMGA010743-TA	0	0	0	-3.90401
sw19038	0	0	0	-3.05769
BGIBMGA000252-TA	0	0	0	-4.53617
BGIBMGA012480-TA	0	0	0	-2.0517
BGIBMGA011471-TA	0	0	0	-3.3629
BGIBMGA008610-TA	0	0	0	-2.82215
BGIBMGA014526-TA	0	0	0	-1.46594
BGIBMGA014088-TA	0	0	0	-2.20357
BGIBMGA006383-TA	0	0	0	-1.34081
BGIBMGA001085-TA	0	0	0	-1.11654
sw04497	0	0	0	-2.72261
BGIBMGA008611-TA	0	0	0	-4.49005
BGIBMGA010201-TA	0	0	0	-4.64025
sw20931	0	0	0	-5.70275
BGIBMGA000844-TA	0	0	0	-4.50308
BGIBMGA011149-TA	0	0	0	-1.73121
BGIBMGA002409-TA	0	0	0	-2.59161
BGIBMGA010369-TA	0	0	0	-4.46753
BGIBMGA010743-TA	0	0	0	-7.93016
sw07383	0	0	0	-3.70087
BGIBMGA012758-TA	0	0	0	-1.94731
BGIBMGA012104-TA	0	0	0	-3.21625
BGIBMGA003263-TA	0	0	0	-2.22904
BGIBMGA000256-TA	0	0	0	-5.52616
BGIBMGA000192-TA	0	0	0	-3.57691
BGIBMGA013929-TA	0	0	0	-3.32049
BGIBMGA012604-TA	0	0	0	-2.61264
BGIBMGA011732-TA	0	0	0	-4.77201
BGIBMGA000798-TA	0	0	0	-1.50881
BGIBMGA008838-TA	0	0	0	-2.65018
BGIBMGA000257-TA	0	0	0	-2.37333
BGIBMGA010184-TA	0	0	0	-1.47513
sw12956	0	0	0	-2.03564
BGIBMGA003406-TA	0	0	0	-5.05889
BGIBMGA002362-TA	0	0	0	-4.51293
BGIBMGA010099-TA	0	0	0	-2.04097
BGIBMGA012088-TA	0	0	0	-3.74662
sw00430	0	0	0	-3.71596
BGIBMGA014107-TA	0	0	0	-1.9788
BGIBMGA013848-TA	0	0	0	-2.29619
sw00979	0	0	0	-2.96578
sw13595	0	0	0	-2.74662
BGIBMGA000716-TA	0	0	0	-3.32626
LOC100101156;	0	0	0	-4.71028
Bm_nscaf3058_317	0	0	0	-1.37146
BGIBMGA014597-TA	0	0	0	-1.07097
BGIBMGA009463-TA	0	0	0	-4.89111
BGIBMGA013759-TA	0	0	0	-2.12092
BGIBMGA012306-TA	0	0	0	-1.78389
BGIBMGA007284-TA	0	0	0	-1.29371
BGIBMGA003944-TA	0	0	0	-1.33461
BGIBMGA008736-TA	0	0	0	-2.49248
BGIBMGA004437-TA	0	0	0	-1.00839
sw07130	0	0	0	-1.78389
BGIBMGA014245-TA	0	0	0	-2.94564
BGIBMGA013929-TA	0	0	0	-1.60034
BGIBMGA009517-TA	0	0	0	-3.36438
sw08516	0	0	0	-3.33206
BGIBMGA006824-TA	0	0	0	-1.17984
BGIBMGA004559-TA	0	0	0	-3.87197
BGIBMGA000577-TA	0	0	0	-3.54456
Wcp2;	0	0	0	-5.673
LOC692369;	0	0	0	-2.04157
BGIBMGA012602-TA	0	0	0	-4.25704
BGIBMGA012578-TA	0	0	0	-1.92577
BGIBMGA010179-TA	0	0	0	-2.67392
BGIBMGA012454-TA	0	0	0	-2.96804
BGIBMGA011129-TA	0	0	0	-3.60823
BGIBMGA003437-TA	0	0	0	-2.0499
BGIBMGA004709-TA	0	0	0	-2.96804
sw06532	0	0	0	-1.15586
BGIBMGA000254-TA	0	0	0	-2.72642
BGIBMGA014018-TA	0	0	0	-1.32952
sw08515	0	0	0	-2.89325
BGIBMGA004149-TA	0	0	0	-2.08314
BGIBMGA003224-TA	0	0	0	-2.30329
sw10300	0	0	0	-5.6878
BGIBMGA012657-TA	0	0	0	-4.29336
BGIBMGA000258-TA	0	0	0	-5.17919
BGIBMGA012590-TA	0	0	0	-1.86723
sw11676	0	0	0	-2.19959
BGIBMGA002170-TA	0	0	0	-2.00984
BGIBMGA011559-TA	0	0	0	-4.66566
BGIBMGA007250-TA	0	0	0	-1.30009
BGIBMGA005521-TA	0	0	0	-1.30009
BGIBMGA011135-TA	0	0	0	-1.64702
sw08367	0	0	0	-1.48277
BGIBMGA000352-TA	0	0	0	-1.87726
BGIBMGA001936-TA	0	0	0	-1.35993
BGIBMGA011429-TA	0	0	0	-2.88257
sw05189	0	0	0	-2.8604
sw07368	0	0	0	-5.24879
BGIBMGA002385-TA	0	0	0	-3.90617
sw15053	0	0	0	-2.32699
BGIBMGA006332-TA	0	0	0	-1.53199
BGIBMGA003784-TA	0	0	0	-3.78389
sw04767	0	0	0	-2.55894
BGIBMGA008642-TA	0	0	0	-1.28279
sw13276	0	0	0	-2.41812
sw01071	0	0	0	-3.71976
BGIBMGA000433-TA	0	0	0	-4.99769
BGIBMGA001927-TA	0	0	0	-1.0908
sw06938	0	0	0	-2.32699
BGIBMGA012341-TA	0	0	0	-1.20523
BGIBMGA012068-TA	0	0	0	-2.48278
BGIBMGA014049-TA	0	0	0	-1.30865
BGIBMGA001270-TA	0	0	0	-1.45958
BGIBMGA000345-TA	0	0	0	-5.08804
BGIBMGA010410-TA	0	0	0	-2.09357
BGIBMGA007738-TA	0	0	0	-2.15585
sw10070	0	0	0	-1.64386
BGIBMGA000260-TA	0	0	0	-3.28771
sw02244	0	0	0	-2.42353
BGIBMGA012604-TA	0	0	0	-2.49005
BGIBMGA008204-TA	0	0	0	-3.99539
BGIBMGA000429-TA	0	0	0	-5.03033
BGIBMGA000207-TA	0	0	0	-4.04216
BGIBMGA013576-TA	0	0	0	-1.35735
sw14519	0	0	0	-6.55979
sw22406	0	0	0	-1.20656
sw07261	0	0	0	-4.84477
BGIBMGA011492-TA	0	0	0	-7.73312
BGIBMGA003096-TA	0	0	0	-4.3133
BGIBMGA003064-TA	0	0	0	-4.16618
BGIBMGA001052-TA	0	0	0	-6.3929
BGIBMGA007507-TA	0	0	0	-1.31905
BGIBMGA005984-TA	0	0	0	-3.34666
BGIBMGA000263-TA	0	0	0	-4.9885
sw00835	0	0	0	-1.58597
BGIBMGA011097-TA	0	0	0	-3.85308
BGIBMGA007223-TA	0	0	0	-1.40049
sw07480	0	0	0	-1.3555
BGIBMGA001358-TA	0	0	0	-2.32482
BGIBMGA004243-TA	0	0	0	-1.32662
sw07282	0	0	0	-2.43753
BGIBMGA001078-TA	0	0	0	-1.31689
BGIBMGA009838-TA	0	0	0	-5.07826
BGIBMGA004243-TA	0	0	0	-1.82726
BGIBMGA013978-TA	0	0	0	-1.60823
BGIBMGA010926-TA	0	0	0	-1.38082
BGIBMGA010338-TA	0	0	0	-1.76808
sw19272	0	0	0	-4.08804
sw07265	0	0	0	-2.50308
sw05688	0	0	0	-1.60823
BGIBMGA009136-TA	0	0	0	-2.1047
BGIBMGA000223-TA	0	0	0	-4.04692
BGIBMGA005196-TA	0	0	0	-3.5345
BGIBMGA003380-TA	0	0	0	-1.48197
BGIBMGA010602-TA	0	0	0	-1.48197
sw12654	0	0	0	-1.36253
BGIBMGA002140-TA	0	0	0	-3.45008
BGIBMGA008261-TA	0	0	0	-3.28912
BGIBMGA006856-TA	0	0	0	-1.77349
BGIBMGA000255-TA	0	0	0	-5.20025
sw03724	0	0	0	-1.29938
BGIBMGA012657-TA	0	0	0	-3.95456
BGIBMGA008609-TA	0	0	0	-1.85517
BGIBMGA010319-TA	0	0	0	-2.60296
sw22258	0	0	0	-4.71786
BGIBMGA008054-TA	0	0	0	-2.0505
BGIBMGA009781-TA	0	0	0	-2.92906
sw16817	0	0	0	-3.84063
sw19866	0	0	0	-1.87779
BGIBMGA004537-TA	0	0	0	-2.90077
sw13429	0	0	0	-5.19496
BGIBMGA005065-TA	0	0	0	-1.3357
sw18479	0	0	0	-1.19595
BGIBMGA001775-TA	0	0	0	-1.24571
BGIBMGA000655-TA	0	0	0	-3.32482
BGIBMGA008247-TA	0	0	0	-3.57691
BGIBMGA006156-TA	0	0	0	-1.35919
BGIBMGA013951-TA	0	0	0	-1.24674
BGIBMGA013090-TA	0	0	0	-3.81401
sw02260	0	0	0	-1.23311
BGIBMGA000750-TA	0	0	0	-4.82419
BGIBMGA006409-TA	0	0	0	-2.76415
BGIBMGA012603-TA	0	0	0	-5.91267
BGIBMGA008396-TA	0	0	0	-3.26534
BGIBMGA010140-TA	0	0	0	-3.43284
BGIBMGA000876-TA	0	0	0	-3.0221
sw02900	0	0	0	-1.01333
BGIBMGA005423-TA	0	0	0	-1.30151
BGIBMGA000262-TA	0	0	0	-5.15843
BGIBMGA000246-TA	0	0	0	-3.37333
BGIBMGA004383-TA	0	0	0	-1.32518
BGIBMGA000772-TA	0	0	0	-2.47794
BbomA4-27	0	0	0	-1.41158
BGIBMGA011147-TA	0	0	0	-1.14146
BGIBMGA004757-TA	0	0	0	-1.24503
BGIBMGA007376-TA	0	0	0	-1.23514
BGIBMGA004049-TA	0	0	0	-5.58727
BGIBMGA009920-TA	0	0	0	-1.58165
BGIBMGA006502-TA	0	0	0	-2.699
BGIBMGA005148-TA	0	0	0	-5.38685
BGIBMGA007014-TA	0	0	0	-5.21625
sw07385	0	0	0	-1.94397
BGIBMGA003968-TA	0	0	0	-1.59292
BGIBMGA013824-TA	0	0	0	-1.51788
sw17137	0	0	0	-1.69759
BGIBMGA000226-TA	0	0	0	-6.48036
BGIBMGA000512-TA	0	0	0	-1.18344
BGIBMGA000279-TA	0	0	0	-6.48036
BGIBMGA005261-TA	0	0	0	-3.20689
BGIBMGA010436-TA	0	0	0	-1.44654
sw10889	0	0	0	-3.20956
BGIBMGA000228-TA	0	0	0	-1.37595
BGIBMGA008153-TA	0	0	0	-1.33206
BGIBMGA003154-TA	0	0	0	-4.26812
BGIBMGA010873-TA	0	0	0	-1.94064
sw00255	0	0	0	-2.04811
BGIBMGA000389-TA	0	0	0	-5.90401
BGIBMGA004721-TA	0	0	0	-6.96578
BGIBMGA000432-TA	0	0	0	-4.62593
BGIBMGA000268-TA	0	0	0	-5.29336
sw19030	0	0	0	-1.71454
BGIBMGA000248-TA	0	0	0	-3.10408
sw22590	0	0	0	-1.89916
sw06485	0	0	0	-2.1805
BGIBMGA000337-TA	0	0	0	-4
BGIBMGA010660-TA	0	0	0	-3.20025
BGIBMGA005196-TA	0	0	0	-3.82215
BGIBMGA007341-TA	0	0	0	-1.37707
sw07266	0	0	0	-2.72642
BGIBMGA000434-TA	0	0	0	-5.94786
sw18656	0	0	0	-2.36364
BGIBMGA003630-TA	0	0	0	-2.39669
BGIBMGA002937-TA	0	0	0	-2.37034
BGIBMGA006901-TA	0	0	0	-1.61396
sw08062	0	0	0	-3.22702
BGIBMGA002161-TA	0	0	0	-2.17202
BGIBMGA007999-TA	0	0	0	-2.9568
sw12766	0	0	0	-3.51293
BGIBMGA000224-TA	0	0	0	-1.1181
BGIBMGA000693-TA	0.016211	0	0	-1.45443
BGIBMGA008127-TA	0	-0.047368	0	-2.61617
sw22987	0	-0.037858	0	-2.41504
BGIBMGA000277-TA	0	-0.059044	0	-5.42973
BGIBMGA001461-TA	0	-0.010716	0	-1.17625
sw03608	0	-0.009408	0	-1.08253
BGIBMGA014295-TA	0	-0.135903	0	-5.11279
BGIBMGA011556-TA	0	-0.121863	0	-4.42353
BGIBMGA007906-TA	0	-0.024443	0	-1.02562
BGIBMGA005601-TA	0	-0.04439	0	-2.01742
BGIBMGA003918-TA	0	-0.040823	0	-1.89754
BGIBMGA012634-TA	0	-0.122491	0	-3.58901
BGIBMGA001721-TA	0	-0.039488	0	-1.19297
BGIBMGA001999-TA	0	-0.045134	0	-1.27334
BGIBMGA004873-TA	0	-0.044836	0	-1.45206
BGIBMGA006847-TA	-0.025911	-0.071573	0.014737	-1.4043
BGIBMGA014266-TA	0	-0.111539	0	-1.59902
sw19164	0	-0.166665	0	-2.5649
BGIBMGA011560-TA	0	-0.301159	0	-5.08314
BGIBMGA009922-TA	0	-0.15859	0	-2.69525
BGIBMGA003273-TA	0	-0.117631	0	-1.95176
BGIBMGA006093-TA	0	-0.053793	0	-1.00029
BGIBMGA003455-TA	0	-0.135269	0	-2.47073
sw00668	0	-0.113255	0	-2.08253
BGIBMGA000290-TA	0	-0.087427	0	-1.54162
BGIBMGA012594-TA	0	-0.217591	0	-5.30472
BGIBMGA002450-TA	0	-0.040972	0	-1.00231
BGIBMGA003314-TA	0	-0.066276	0	-1.65472
sw14922	0	-0.083906	0	-1.97143
BGIBMGA011725-TA	0	-0.233617	0	-5.17397
BGIBMGA006207-TA	0	-0.072938	0	-1.52741
sw00885	0	-0.106405	0	-2.22499
BGIBMGA000806-TA	0	-0.066881	0	-1.35144
BGIBMGA000166-TA	0	-0.138442	0	-2.80894
Cluster 30
BGIBMGA008061-TA	0.858671	-0.58208	-0.025129	-1.03741
BGIBMGA012308-TA	0.752235	-0.370713	0	-1.3485
BGIBMGA011138-TA	1.0719	-0.403542	0	-1.50799
BGIBMGA007677-TA	0.82725	-0.657218	-0.136168	-1.60296
sw18302	0.725465	-0.342817	-0.185901	-1.45958
BGIBMGA012122-TA	0.309603	-0.325178	-0.106715	-1.0386
BGIBMGA002905-TA	0.366812	-0.263958	-0.093314	-1.02327
BGIBMGA006683-TA	0.329334	-0.347766	-0.242692	-1.04722
BGIBMGA006214-TA	0.691653	-0.514573	-0.497297	-2.03446
BGIBMGA013014-TA	1.08715	0.245374	0	-2.60472
BGIBMGA012351-TA	1.1065	0.085561	0	-2.86775
BGIBMGA012596-TA	2.46675	0.549324	0	-6.6295
BGIBMGA000875-TA	0.539333	0.083792	0	-1.43753
BGIBMGA008147-TA	0.525969	-0.000866	-0.048661	-1.22634
BGIBMGA012596-TA	2.7182	0.351854	0	-6.1078
BGIBMGA000864-TA	0.9489	0.083656	0.000865	-2.018
BGIBMGA000493-TA	1.59952	0	0	-2.90185
BGIBMGA000280-TA	3.11308	0	0	-6.22162
BGIBMGA014248-TA	1.02153	-0.391569	-0.135375	-4.4112
BGIBMGA013509-TA	0.380766	-0.165046	0	-1.61927
BGIBMGA010500-TA	1.129	-0.302226	0	-3.98622
BGIBMGA006213-TA	0.542439	-0.149281	0.153892	-1.79937
BGIBMGA007481-TA	0.3639	0	0	-1.12879
BGIBMGA000421-TA	2.12633	0	0	-7.05889
BGIBMGA000340-TA	1.4662	0	0	-5.00694
BGIBMGA003370-TA	1.51475	0	0	-5.44851
BGIBMGA000271-TA	1.7393	0	0	-6.55979
BGIBMGA005302-TA	0.571757	0.030548	-0.110137	-1.54246
sw03711	0.51578	-0.004769	-0.161116	-1.49777
BGIBMGA000269-TA	2.00813	-0.275786	-0.309538	-5.99309
sw10957	0.565078	-0.218934	0.1548	-1.32049
BGIBMGA007553-TA	0.747602	-0.670475	-1.42211	-4.86986
BGIBMGA011423-TA	0.614192	-0.172669	-1.21804	-3.32482
BGIBMGA005667-TA	0.287315	-0.026205	-0.499061	-1.60516
BGIBMGA004818-TA	0.349629	-0.020779	-0.552791	-1.58554
BGIBMGA006826-TA	1.3849	-0.107648	-2.25245	-5.28209
BGIBMGA004739-TA	0.268554	-0.119197	-0.43239	-1.13987
BGIBMGA010908-TA	0.118404	0.010923	-0.185737	-1.06251
BGIBMGA002808-TA	0.161178	0.014641	-0.176414	-1.01625
BGIBMGA008337-TA	0.34445	-0.008973	-0.255035	-1.29053
BGIBMGA007678-TA	0.44682	-0.002599	-0.536865	-1.95792
BGIBMGA001308-TA	0.895406	0.117296	-1.20014	-4.90833
BGIBMGA004916-TA	1.04991	-0.046772	-0.750574	-2.08375
BGIBMGA013601-TA	0.641793	-0.03771	-0.596841	-1.68316
BGIBMGA007277-TA	0.748433	0.006765	-0.74718	-1.86723
sw19754	0.916935	-0.007667	-0.901222	-2.29832
BGIBMGA003400-TA	0.662053	-0.123277	-0.530531	-1.5121
sw04661	0.736071	-0.143213	-0.72031	-1.95176
BGIBMGA000273-TA	3.20495	0.25181	-2.11279	-5.26534
BGIBMGA014365-TA	0.91589	0.03689	-0.383392	-1.67992
sw10859	1.01961	0	-0.309597	-1.66246
BGIBMGA002600-TA	1.7411	0.222063	-0.515124	-3.07582
BGIBMGA002384-TA	2.01847	-0.225666	-0.658508	-2.99769
BGIBMGA007322-TA	0.635553	-0.051549	-0.166449	-1.5039
sw12829	0.579952	-0.032979	-0.197104	-1.26673
sw00630	0.941657	-0.288593	-0.417411	-2.36885
Cluster 31
BGIBMGA012291-TA	0.792217	-0.169907	1.02342	-1.53575
BGIBMGA007735-TA	0.318153	-0.053793	1.02089	-1.23684
BGIBMGA008167-TA	0.591456	-0.278059	1.38499	-2.29195
BGIBMGA008060-TA	0.240049	-0.127368	0.784029	-1.41196
BGIBMGA009659-TA	0.622993	0.22404	1.87708	-3.22972
BGIBMGA003411-TA	0.688702	0.00619	1.41561	-2.45958
sw21658	0.366737	0.092207	0.677321	-1.02503
BGIBMGA008872-TA	0	0.382169	1.42535	-1.48843
BGIBMGA011759-TA	0	0.584578	3.70594	-3.72356
BGIBMGA010627-TA	-0.002936	0.21176	1.35082	-1.30294
BGIBMGA003171-TA	0.060231	0.35321	1.65271	-1.54793
BGIBMGA011727-TA	0	0.301939	3.80838	-3.44851
BGIBMGA003292-TA	0	0.337311	2.55044	-2.1565
BGIBMGA001191-TA	0.043391	0.07902	1.01638	-0.844769
BGIBMGA000331-TA	-0.221455	0.383165	2.869	-2.35402
BGIBMGA006573-TA	0.14496	0.540027	1.80421	-1.49208
BGIBMGA005827-TA	0	0.504061	1.5241	-1.34813
BGIBMGA000291-TA	0	0.383165	1.87463	-1.41158
BGIBMGA011764-TA	0	0.163885	1.94034	-3.07826
BGIBMGA005981-TA	0	0.429857	2.69113	-4.0517
BGIBMGA012606-TA	0	-0.045134	2.4687	-3.40813
sw21324	0	0	1.12827	-1.56533
BGIBMGA011726-TA	0	0.216858	3.79862	-3.88683
BGIBMGA010737-TA	0.047073	0.033511	1.26159	-1.39403
BGIBMGA002827-TA	0	-0.0885	1.21528	-1.35181
BGIBMGA008333-TA	0	0.299245	3.0035	-3.82623
BGIBMGA000335-TA	0	0.58938	4.29913	-4.65836
BGIBMGA000250-TA	0	0.185613	1.99248	-2.24263
BGIBMGA000346-TA	0	0.527871	3.15887	-3.76611
sw21768	0	0.184344	1.0187	-1.19562
BGIBMGA011901-TA	0.197865	0.300065	1.10461	-1.23446
BGIBMGA005490-TA	0.164486	0.515006	1.0093	-1.22769
BGIBMGA002206-TA	0.259664	0.630965	1.51953	-1.96691
BGIBMGA011834-TA	-0.187926	0.67735	1.18635	-1.82777
BGIBMGA011457-TA	0	0.883934	1.60769	-2.44144
sw12087	0.036655	0.442333	0.690998	-1.11154
sw16251	0.137547	0.502432	0.860287	-1.44969
BGIBMGA000347-TA	0	0.528471	1.39563	-2.0619
BGIBMGA008621-TA	0.381431	-0.486812	0.202512	-1.48803
BGIBMGA005038-TA	0.290503	-0.349235	0.231187	-1.06462
BGIBMGA013290-TA	0.377957	-0.407172	0.528071	-1.63891
BGIBMGA010376-TA	0.211261	-0.216082	0.398971	-1.02767
sw17222	0.136411	-0.262746	0.367147	-1.13005
BGIBMGA003563-TA	0.394111	-0.173645	0.49682	-1.28701
BGIBMGA005977-TA	0.686673	-0.349419	0.752806	-3.20025
BGIBMGA008059-TA	0	-0.5272	0.705521	-1.22095
BGIBMGA007963-TA	0	-0.589442	0.699611	-1.13384
BGIBMGA004090-TA	-0.246794	-0.61352	0.582235	-1.10749
BGIBMGA001963-TA	0.566669	-1.07582	1.14798	-2.01625
BGIBMGA011456-TA	0	-0.798115	2.4782	-2.6056
BGIBMGA003693-TA	0	-0.373514	1.60431	-1.61043
BGIBMGA003693-TA	0	-0.341172	1.52876	-1.7442
BGIBMGA011455-TA	0	-0.450282	2.33208	-3.21223
BGIBMGA000330-TA	0	-0.627494	3.40578	-4.26534
BGIBMGA009012-TA	-0.083447	-0.308823	0.474047	-1.24195
BGIBMGA007343-TA	-0.094803	-0.211231	0.492212	-1.03712
BGIBMGA004535-TA	-0.150348	-0.421399	0.676749	-1.32916
BGIBMGA000338-TA	0	-0.794357	2.676	-4.26534
sw01567	0	-0.512925	2.03487	-3.89754
BGIBMGA000333-TA	-0.591832	-0.176577	1.44285	-2.19628
